# Supplementary material for: Crystal structure of 4-bromo-N-(2-hydroxy­phen­yl)benzamide
Source: Acta Crystallogr Sect E Struct Rep Online. 2014 Nov 15;70(Pt 12):o1261–2. doi: 10.1107/S1600536814024696 (PMC4257397; doi:10.1107/S1600536814024696)
Supplement: Supplementary file 1 [file e-70-o1261-sup1.cif]

##############################################################################
#                                                                            #
# This CIF contains the data in a paper accepted for publication in          #
# Acta Crystallographica Section E. It conforms to the requirements of       #
# Notes for Authors for Acta Crystallographica Section E, and has been       #
# peer reviewed under the auspices of the IUCr Commission on Journals.       #
#                                                                            #
# Full details of the Crystallographic Information File format               #
# are given in the paper "The Crystallographic Information File (CIF):       #
# a New Standard Archive File for Crystallography" by S. R. Hall, F. H.      #
# Allen and I. D. Brown [Acta Cryst. (1991), A47, 655-685].                  #
#                                                                            #
# The current version of the core CIF dictionary is obtainable from          #
# ftp://ftp.iucr.org/pub/cif_core.dic.                                       #
#                                                                            #
# Software is freely available for graphical display of the structure(s)     #
# in this CIF. For information consult the CIF software page                 #
# http://www.iucr.org/resources/cif/software.                                #
#                                                                            #
# This file may be used for bona fide research purposes within the           #
# scientific community so long as proper attribution is given to the journal # 
# article from which it was obtained.                                        #
#                                                                            #
##############################################################################
data_I
_database_code_depnum_ccdc_archive 'CCDC 1033535'
_audit_creation_method     SHELXL
_chemical_name_systematic
;
4-Bromo-<i>N</i>-(2-hydroxyphenyl)benzamide
;
_chemical_name_common     '4-bromo-N-(2-hydroxyphenyl)benzamide'
_chemical_formula_moiety     'C13 H10 Br N O2'
_chemical_formula_sum     'C13 H10 Br N O2'
_chemical_formula_weight     292.13
_chemical_melting_point     454.0(10)
_symmetry_cell_setting     monoclinic
_symmetry_space_group_name_H-M     'P 21/c'
_symmetry_space_group_name_Hall     '-P 2ybc'
loop_
    _symmetry_equiv_pos_as_xyz
    'x, y, z'
    '-x, y+1/2, -z+1/2'
    '-x, -y, -z'
    'x, -y-1/2, z-1/2'
_cell_length_a     23.4258(10)
_cell_length_b     5.64730(10)
_cell_length_c     9.2464(3)
_cell_angle_alpha     90.00
_cell_angle_beta     93.0080(10)
_cell_angle_gamma     90.00
_cell_volume     1221.54(7)
_cell_formula_units_Z     4
_cell_measurement_reflns_used     2490
_cell_measurement_theta_min     3.484
_cell_measurement_theta_max     26.376
_cell_measurement_temperature     295
_exptl_crystal_description     'block'
_exptl_crystal_colour     'black'
_exptl_crystal_size_max     0.199
_exptl_crystal_size_mid     0.183
_exptl_crystal_size_min     0.129
_exptl_crystal_density_diffrn     1.588
_exptl_crystal_density_meas     ?
_exptl_crystal_density_method     'not measured'
_exptl_crystal_F_000     584
_exptl_absorpt_coefficient_mu     3.353
_exptl_absorpt_correction_type     multi-scan
_exptl_absorpt_process_details
;
(SADABS; Sheldrick, 1996)
;
_exptl_absorpt_correction_T_min     0.537
_exptl_absorpt_correction_T_max     0.662
_diffrn_ambient_temperature     295
_diffrn_radiation_type     MoK\a
_diffrn_radiation_wavelength     0.71073
_diffrn_radiation_source     'fine-focus sealed tube'
_diffrn_radiation_monochromator     graphite
_diffrn_measurement_device_type     'Nonius KappaCCD'
_diffrn_measurement_device     '95mm CCD camera on \k-goniostat'
_diffrn_measurement_method     'CCD rotation images, thick slices'
_diffrn_detector_area_resol_mean     ?
_diffrn_reflns_number     21458
_diffrn_reflns_av_R_equivalents     0.0632
_diffrn_reflns_av_sigmaI/netI     0.0295
_diffrn_reflns_theta_min     3.484
_diffrn_reflns_theta_max     26.376
_diffrn_reflns_theta_full     26.38
_diffrn_measured_fraction_theta_max     0.998
_diffrn_measured_fraction_theta_full     0.998
_diffrn_reflns_limit_h_min     -29
_diffrn_reflns_limit_h_max     29
_diffrn_reflns_limit_k_min     -7
_diffrn_reflns_limit_k_max     6
_diffrn_reflns_limit_l_min     -11
_diffrn_reflns_limit_l_max     11
_diffrn_standards_number     0
_diffrn_standards_interval_count     .
_diffrn_standards_interval_time     .
_diffrn_standards_decay_%     ?
_refine_special_details
;
Refinement of <i>F</i>^2^ against ALL reflections. The weighted <i>R</i>-factor
<i>wR</i> and goodness of fit <i>S</i> are based on <i>F</i>^2^, conventional
<i>R</i>-factors <i>R</i> are based on <i>F</i>, with <i>F</i> set to zero for
negative <i>F</i>^2^. The threshold expression of <i>F</i>^2^ >
\s(<i>F</i>^2^) is used only for calculating <i>R</i>-factors(gt) <i>etc</i>.
and is not relevant to the choice of reflections for refinement.
<i>R</i>-factors based on <i>F</i>^2^ are statistically about twice as large
as those based on <i>F</i>, and <i>R</i>- factors based on ALL data will be
even larger.
;
_reflns_number_total     2490
_reflns_number_gt     1664
_reflns_threshold_expression     I>2\s(I)
_refine_ls_structure_factor_coef     Fsqd
_refine_ls_matrix_type     full
_refine_ls_R_factor_all     0.0827
_refine_ls_R_factor_gt     0.0519
_refine_ls_wR_factor_gt     0.1433
_refine_ls_wR_factor_ref     0.1680
_refine_ls_goodness_of_fit_ref     0.987
_refine_ls_restrained_S_all     0.987
_refine_ls_number_reflns     2490
_refine_ls_number_parameters     154
_refine_ls_number_restraints     0
_refine_ls_hydrogen_treatment     constr
_refine_ls_weighting_scheme     calc
_refine_ls_weighting_details
         'calc w=1/[\s^2^(Fo^2^)+(0.0999P)^2^+0.5651P] where P=(Fo^2^+2Fc^2^)/3'
_atom_sites_solution_hydrogens     geom
_atom_sites_solution_primary     direct
_atom_sites_solution_secondary     difmap
_refine_ls_shift/su_max     0.000
_refine_ls_shift/su_mean     0.000
_refine_diff_density_max     0.614
_refine_diff_density_min     -0.677
_refine_ls_extinction_method     none
_refine_ls_extinction_coef     ?
loop_
    _atom_type_symbol
    _atom_type_description
    _atom_type_scat_dispersion_real
    _atom_type_scat_dispersion_imag
    _atom_type_scat_source
    'C' 'C' 0.0030 0.0020
                         'International Tables Vol C Tables 4.2.6.8 and 6.1.1.4'
    'H' 'H' 0.0000 0.0000
                         'International Tables Vol C Tables 4.2.6.8 and 6.1.1.4'
    'Br' 'Br' -0.2900 2.4600
                         'International Tables Vol C Tables 4.2.6.8 and 6.1.1.4'
    'N' 'N' 0.0060 0.0030
                         'International Tables Vol C Tables 4.2.6.8 and 6.1.1.4'
    'O' 'O' 0.0110 0.0060
                         'International Tables Vol C Tables 4.2.6.8 and 6.1.1.4'
_computing_data_collection
;
COLLECT (Nonius, 2000)
;
_computing_cell_refinement
;
SCALEPACK (Otwinowski & Minor, 1997)
;
_computing_data_reduction
;
DENZO and SCALEPACK (Otwinowski & Minor, 1997)
;
_computing_structure_solution
;
SHELXS97 (Sheldrick, 2008)
;
_computing_structure_refinement
;
SHELXL97 (Sheldrick, 2008)
;
_computing_molecular_graphics
;
ORTEP-3 for Windows (Farrugia, 2012) and Mercury (Macrae <i>et al.</i>,
2008)
;
_computing_publication_material
;
WinGX (Farrugia, 2012)
;
loop_
    _atom_site_type_symbol
    _atom_site_label
    _atom_site_fract_x
    _atom_site_fract_y
    _atom_site_fract_z
    _atom_site_U_iso_or_equiv
    _atom_site_adp_type
    _atom_site_calc_flag
    _atom_site_occupancy
    _atom_site_disorder_assembly
    _atom_site_disorder_group
    Br Br1 0.46192(2) 1.31657(9) 0.85256(8) 0.1081(3) Uani d 1 . .
    O O1 0.23094(11) 0.5820(4) 0.8853(2) 0.0546(6) Uani d 1 . .
    C C7 0.24418(16) 0.7116(6) 0.7843(3) 0.0462(8) Uani d 1 . .
    C C9 0.15972(16) 0.4064(6) 0.5411(4) 0.0513(8) Uani d 1 . .
    O O2 0.20914(13) 0.3579(5) 0.4767(3) 0.0700(8) Uani d 1 . .
    H HO2 0.2040 0.2472 0.4201 0.105 Uiso calc 1 . .
    N N1 0.21228(13) 0.7256(5) 0.6607(3) 0.0520(7) Uani d 1 . .
    H H1 0.2235 0.8168 0.5933 0.062 Uiso calc 1 . .
    C C1 0.29740(16) 0.8587(6) 0.7961(3) 0.0490(8) Uani d 1 . .
    C C6 0.30259(17) 1.0664(6) 0.7177(4) 0.0565(9) Uani d 1 . .
    H H6 0.2728 1.1161 0.6543 0.068 Uiso calc 1 . .
    C C8 0.16058(15) 0.5964(6) 0.6357(3) 0.0500(8) Uani d 1 . .
    C C5 0.3522(2) 1.1998(7) 0.7340(5) 0.0675(11) Uani d 1 . .
    H H5 0.3560 1.3385 0.6811 0.081 Uiso calc 1 . .
    C C2 0.34181(18) 0.7886(7) 0.8900(4) 0.0604(9) Uani d 1 . .
    H H2 0.3384 0.6499 0.9431 0.073 Uiso calc 1 . .
    C C4 0.39549(18) 1.1262(7) 0.8281(5) 0.0665(10) Uani d 1 . .
    C C13 0.1110(2) 0.6596(7) 0.7011(4) 0.0683(11) Uani d 1 . .
    H H13 0.1113 0.7876 0.7645 0.082 Uiso calc 1 . .
    C C10 0.11003(19) 0.2786(8) 0.5152(5) 0.0696(11) Uani d 1 . .
    H H10 0.1096 0.1490 0.4532 0.083 Uiso calc 1 . .
    C C11 0.0610(2) 0.3429(9) 0.5812(5) 0.0816(13) Uani d 1 . .
    H H11 0.0275 0.2566 0.5635 0.098 Uiso calc 1 . .
    C C3 0.39140(18) 0.9208(7) 0.9065(5) 0.0704(11) Uani d 1 . .
    H H3 0.4214 0.8717 0.9694 0.084 Uiso calc 1 . .
    C C12 0.06136(19) 0.5340(10) 0.6729(5) 0.0851(14) Uani d 1 . .
    H H12 0.0280 0.5786 0.7160 0.102 Uiso calc 1 . .
loop_
    _atom_site_aniso_label
    _atom_site_aniso_U_11
    _atom_site_aniso_U_22
    _atom_site_aniso_U_33
    _atom_site_aniso_U_12
    _atom_site_aniso_U_13
    _atom_site_aniso_U_23
    Br1 0.0702(4) 0.0749(4) 0.1796(7) -0.0166(2) 0.0112(4) -0.0221(3)
    O1 0.0774(17) 0.0477(13) 0.0385(12) -0.0068(12) 0.0028(11) 0.0028(10)
    C7 0.062(2) 0.0424(17) 0.0345(16) 0.0026(15) 0.0049(15) -0.0055(13)
    C9 0.059(2) 0.0450(18) 0.0493(18) 0.0008(16) -0.0007(16) 0.0039(15)
    O2 0.0772(19) 0.0527(14) 0.0812(18) 0.0004(13) 0.0136(15) -0.0171(13)
    N1 0.071(2) 0.0511(15) 0.0340(14) -0.0087(14) 0.0044(13) 0.0005(12)
    C1 0.064(2) 0.0451(17) 0.0381(16) -0.0018(15) 0.0080(15) -0.0056(14)
    C6 0.072(2) 0.0474(19) 0.0498(19) -0.0078(17) -0.0011(17) -0.0017(15)
    C8 0.061(2) 0.0484(18) 0.0405(16) 0.0038(16) -0.0009(15) 0.0046(14)
    C5 0.088(3) 0.048(2) 0.068(2) -0.0111(19) 0.019(2) -0.0034(17)
    C2 0.069(2) 0.052(2) 0.060(2) 0.0022(18) -0.0012(19) -0.0004(16)
    C4 0.062(2) 0.056(2) 0.082(3) -0.0074(19) 0.012(2) -0.014(2)
    C13 0.075(3) 0.075(3) 0.056(2) 0.010(2) 0.0069(19) -0.0066(18)
    C10 0.072(3) 0.065(2) 0.070(2) -0.011(2) -0.007(2) -0.005(2)
    C11 0.062(3) 0.099(4) 0.081(3) -0.015(2) -0.013(2) 0.007(3)
    C3 0.062(2) 0.062(2) 0.086(3) 0.001(2) -0.004(2) -0.013(2)
    C12 0.056(3) 0.119(4) 0.081(3) 0.010(3) 0.005(2) 0.005(3)
_geom_special_details
;
 All esds (except the esd in the dihedral angle between two l.s. planes)
 are estimated using the full covariance matrix.  The cell esds are taken
 into account individually in the estimation of esds in distances, angles
 and torsion angles; correlations between esds in cell parameters are only
 used when they are defined by crystal symmetry.  An approximate (isotropic)
 treatment of cell esds is used for estimating esds involving l.s. planes.
;
loop_
    _geom_bond_atom_site_label_1
    _geom_bond_atom_site_label_2
    _geom_bond_site_symmetry_2
    _geom_bond_distance
    _geom_bond_publ_flag
    Br1 C4 . 1.895(4) ?
    O1 C7 . 1.239(4) ?
    C7 N1 . 1.334(4) ?
    C7 C1 . 1.497(5) ?
    C9 O2 . 1.357(4) ?
    C9 C10 . 1.380(5) ?
    C9 C8 . 1.384(5) ?
    O2 HO2 . 0.8200 ?
    N1 C8 . 1.423(5) ?
    N1 H1 . 0.8600 ?
    C1 C2 . 1.377(5) ?
    C1 C6 . 1.388(5) ?
    C6 C5 . 1.387(6) ?
    C6 H6 . 0.9300 ?
    C8 C13 . 1.384(5) ?
    C5 C4 . 1.365(7) ?
    C5 H5 . 0.9300 ?
    C2 C3 . 1.383(6) ?
    C2 H2 . 0.9300 ?
    C4 C3 . 1.374(6) ?
    C13 C12 . 1.375(7) ?
    C13 H13 . 0.9300 ?
    C10 C11 . 1.378(7) ?
    C10 H10 . 0.9300 ?
    C11 C12 . 1.372(7) ?
    C11 H11 . 0.9300 ?
    C3 H3 . 0.9300 ?
    C12 H12 . 0.9300 ?
loop_
    _geom_angle_atom_site_label_1
    _geom_angle_atom_site_label_2
    _geom_angle_atom_site_label_3
    _geom_angle_site_symmetry_1
    _geom_angle_site_symmetry_3
    _geom_angle
    _geom_angle_publ_flag
    O1 C7 N1 . . 122.0(3) ?
    O1 C7 C1 . . 120.9(3) ?
    N1 C7 C1 . . 117.2(3) ?
    O2 C9 C10 . . 123.4(3) ?
    O2 C9 C8 . . 116.7(3) ?
    C10 C9 C8 . . 119.9(4) ?
    C9 O2 HO2 . . 109.5 ?
    C7 N1 C8 . . 122.9(3) ?
    C7 N1 H1 . . 118.6 ?
    C8 N1 H1 . . 118.6 ?
    C2 C1 C6 . . 119.2(3) ?
    C2 C1 C7 . . 119.0(3) ?
    C6 C1 C7 . . 121.7(3) ?
    C5 C6 C1 . . 119.9(4) ?
    C5 C6 H6 . . 120.1 ?
    C1 C6 H6 . . 120.1 ?
    C9 C8 C13 . . 119.4(4) ?
    C9 C8 N1 . . 119.0(3) ?
    C13 C8 N1 . . 121.5(3) ?
    C4 C5 C6 . . 119.6(4) ?
    C4 C5 H5 . . 120.2 ?
    C6 C5 H5 . . 120.2 ?
    C1 C2 C3 . . 121.1(4) ?
    C1 C2 H2 . . 119.4 ?
    C3 C2 H2 . . 119.4 ?
    C5 C4 C3 . . 121.6(4) ?
    C5 C4 Br1 . . 118.7(3) ?
    C3 C4 Br1 . . 119.7(3) ?
    C12 C13 C8 . . 120.3(4) ?
    C12 C13 H13 . . 119.9 ?
    C8 C13 H13 . . 119.9 ?
    C11 C10 C9 . . 120.1(4) ?
    C11 C10 H10 . . 120.0 ?
    C9 C10 H10 . . 120.0 ?
    C12 C11 C10 . . 120.2(4) ?
    C12 C11 H11 . . 119.9 ?
    C10 C11 H11 . . 119.9 ?
    C4 C3 C2 . . 118.6(4) ?
    C4 C3 H3 . . 120.7 ?
    C2 C3 H3 . . 120.7 ?
    C11 C12 C13 . . 120.1(4) ?
    C11 C12 H12 . . 120.0 ?
    C13 C12 H12 . . 120.0 ?
loop_
    _geom_torsion_atom_site_label_1
    _geom_torsion_atom_site_label_2
    _geom_torsion_atom_site_label_3
    _geom_torsion_atom_site_label_4
    _geom_torsion_site_symmetry_1
    _geom_torsion_site_symmetry_2
    _geom_torsion_site_symmetry_3
    _geom_torsion_site_symmetry_4
    _geom_torsion
    _geom_torsion_publ_flag
    O1 C7 N1 C8 . . . . 0.8(5) ?
    C1 C7 N1 C8 . . . . -179.6(3) ?
    O1 C7 C1 C2 . . . . 24.5(5) ?
    N1 C7 C1 C2 . . . . -155.1(3) ?
    O1 C7 C1 C6 . . . . -153.9(3) ?
    N1 C7 C1 C6 . . . . 26.5(4) ?
    C2 C1 C6 C5 . . . . 0.3(5) ?
    C7 C1 C6 C5 . . . . 178.7(3) ?
    O2 C9 C8 C13 . . . . 177.9(3) ?
    C10 C9 C8 C13 . . . . -1.4(5) ?
    O2 C9 C8 N1 . . . . -0.7(4) ?
    C10 C9 C8 N1 . . . . 180.0(3) ?
    C7 N1 C8 C9 . . . . -107.5(4) ?
    C7 N1 C8 C13 . . . . 73.9(5) ?
    C1 C6 C5 C4 . . . . -0.5(6) ?
    C6 C1 C2 C3 . . . . -0.3(5) ?
    C7 C1 C2 C3 . . . . -178.8(3) ?
    C6 C5 C4 C3 . . . . 0.7(6) ?
    C6 C5 C4 Br1 . . . . -178.2(3) ?
    C9 C8 C13 C12 . . . . 0.3(6) ?
    N1 C8 C13 C12 . . . . 178.8(4) ?
    O2 C9 C10 C11 . . . . -178.0(4) ?
    C8 C9 C10 C11 . . . . 1.3(6) ?
    C9 C10 C11 C12 . . . . -0.1(7) ?
    C5 C4 C3 C2 . . . . -0.8(6) ?
    Br1 C4 C3 C2 . . . . 178.1(3) ?
    C1 C2 C3 C4 . . . . 0.6(6) ?
    C10 C11 C12 C13 . . . . -1.1(7) ?
    C8 C13 C12 C11 . . . . 1.0(7) ?
loop_
    _geom_hbond_atom_site_label_D
    _geom_hbond_atom_site_label_H
    _geom_hbond_atom_site_label_A
    _geom_hbond_site_symmetry_A
    _geom_hbond_distance_DH
    _geom_hbond_distance_HA
    _geom_hbond_distance_DA
    _geom_hbond_angle_DHA
    O2 HO2 O1 4_565 0.82 2.00 2.682(3) 141
    N1 H1 O1 4_575 0.86 2.02 2.824(3) 155
    C6 H6 O2 1_565 0.93 2.56 3.458(5) 164
data_global
_journal_date_recd_electronic     2014-11-10
_journal_date_accepted     2014-11-10
_journal_name_full     'Acta Crystallographica, Section E'
_journal_year     2014
_journal_volume     70
_journal_issue     12
_journal_page_first     o1261
_journal_page_last     o1262
_journal_paper_category     HO
_journal_paper_doi     10.1107/S1600536814024696
_journal_coeditor_code     SU5019
_publ_contact_author_name     'Dr. Rodolfo Moreno-Fuquen'
_publ_contact_author_address
;
     Departamento de Qu\'imica. Facultad de Ciencias, Universidad \
     del Valle, Apartado 25360, Santiago de Cali,
     Colombia
;
_publ_contact_author_email     'rodimo26@yahoo.es'
_publ_contact_author_fax     '57 23 392440'
_publ_contact_author_phone     '57 23 393248'
_publ_section_title
;
Crystal structure of 4-bromo-<i>N</i>-(2-hydroxyphenyl)benzamide
;
loop_
    _publ_author_name
    _publ_author_address
    'Moreno-Fuquen, Rodolfo'
;    Departamento de Qu\'imica -- Facultad de Ciencias Naturales y Exactas,
     Universidad del Valle
     Apartado 25360, Santiago de Cali,
     Colombia
;
    'Melo, Vanessa'
;    Departamento de Qu\'imica -- Facultad de Ciencias Naturales y Exactas,
     Universidad del Valle
     Apartado 25360, Santiago de Cali,
     Colombia
;
    'Ellena, Javier'
;     Instituto de F\'isica de S\~ao Carlos, IFSC,
      Universidade de S\~ao Paulo, USP,
      S\~ao Carlos, SP,
      Brazil
;
_exptl_special_details
;
IR spectra was recorded on a FT---IR SHIMADZU IR-Affinity-1
spectrophotometer. IR (KBr), cm^-1^, 3211 (amide N-H); 3066 (aromatic C-H);
1634 (amide, C=O).
;
_iucr_refine_instructions_details
;
    grass2.res created by SHELXL-2014/7
TITL import in P 21/a
REM  transformed to space group : P21/c:b1
CELL   0.71073 23.4258  5.6473  9.2464   90.000   93.008   90.000
ZERR   4        0.0010  0.0001  0.0003    0.000    0.001    0.000
LATT    1
SYMM   -X,1/2+Y,1/2-Z
SFAC  C        2.31000 20.84392  1.02000 10.20751   1.58860   0.56870 =
         0.86500  51.65125   0.21560   0.003   0.002    11.500   0.770  12.011
SFAC  H        0.49300 10.51091  0.32291 26.12573   0.14019   3.14236 =
         0.04081  57.79977   0.00304   0.000   0.000     0.620   0.320   1.008
SFAC  BR      17.17892  2.17230  5.23581 16.57962   5.63771   0.26090 =
         3.98510  41.43285   2.95570  -0.290   2.460 10000.000   1.140  79.904
SFAC  N       12.21261  0.00570  3.13220  9.89331   2.01250  28.99754 =
         1.16630   0.58260 -11.52901   0.006   0.003    19.600   0.700  14.007
SFAC  O        3.04850 13.27711  2.28680  5.70111   1.54630   0.32390 =
         0.86700  32.90894   0.25080   0.011   0.006    32.500   0.660  15.999
UNIT  52   40   4    4    8
MERG   2
FMAP   2
PLAN    5
ACTA
BOND   $H
CONF
L.S.  10
MPLA C8 C9 C10 C11 C12 C13
MPLA C1 C7 O1 N1 C8
MPLA C1 C2 C3 C4 C5 C6
MPLA C8 C9 C10 C11 C12 C13
EQIV $1 x,-y+1/2,+z-1/2
EQIV $2 x,-y+1/2+1,+z-1/2
EQIV $3 x,+y+1,+z
HTAB O2 O1_$1
HTAB N1 O1_$2
HTAB C6 O2_$3
WGHT    0.099900    0.565100
FVAR       1.57107
BR1   3    0.461918    1.316571    0.852560    11.00000    0.07023    0.07490 =
         0.17958   -0.02211    0.01124   -0.01660
O1    5    0.230937    0.582044    0.885327    11.00000    0.07738    0.04774 =
         0.03852    0.00276    0.00281   -0.00677
C7    1    0.244176    0.711629    0.784302    11.00000    0.06207    0.04236 =
         0.03452   -0.00554    0.00492    0.00263
C9    1    0.159721    0.406400    0.541072    11.00000    0.05935    0.04495 =
         0.04927    0.00391   -0.00066    0.00080
O2    5    0.209141    0.357940    0.476688    11.00000    0.07719    0.05270 =
         0.08117   -0.01712    0.01361    0.00041
AFIX  83
HO2   2    0.203994    0.247249    0.420105    11.00000   -1.50000
AFIX   0
N1    4    0.212280    0.725637    0.660737    11.00000    0.07108    0.05113 =
         0.03401    0.00046    0.00436   -0.00873
AFIX  43
H1    2    0.223471    0.816769    0.593296    11.00000   -1.20000
AFIX   0
C1    1    0.297404    0.858706    0.796135    11.00000    0.06433    0.04514 =
         0.03815   -0.00561    0.00803   -0.00175
C6    1    0.302592    1.066404    0.717701    11.00000    0.07174    0.04738 =
         0.04981   -0.00166   -0.00108   -0.00778
AFIX  43
H6    2    0.272842    1.116080    0.654331    11.00000   -1.20000
AFIX   0
C8    1    0.160575    0.596443    0.635659    11.00000    0.06063    0.04843 =
         0.04052    0.00465   -0.00086    0.00382
C5    1    0.352236    1.199783    0.733997    11.00000    0.08804    0.04831 =
         0.06781   -0.00340    0.01902   -0.01105
AFIX  43
H5    2    0.356035    1.338474    0.681130    11.00000   -1.20000
AFIX   0
C2    1    0.341815    0.788579    0.889960    11.00000    0.06895    0.05182 =
         0.06001   -0.00041   -0.00125    0.00222
AFIX  43
H2    2    0.338385    0.649926    0.943073    11.00000   -1.20000
AFIX   0
C4    1    0.395493    1.126215    0.828131    11.00000    0.06200    0.05614 =
         0.08214   -0.01397    0.01241   -0.00738
C13   1    0.110996    0.659640    0.701121    11.00000    0.07454    0.07460 =
         0.05613   -0.00659    0.00690    0.01048
AFIX  43
H13   2    0.111253    0.787599    0.764466    11.00000   -1.20000
AFIX   0
C10   1    0.110028    0.278640    0.515227    11.00000    0.07226    0.06529 =
         0.07001   -0.00478   -0.00716   -0.01141
AFIX  43
H10   2    0.109645    0.148956    0.453193    11.00000   -1.20000
AFIX   0
C11   1    0.060980    0.342934    0.581195    11.00000    0.06241    0.09924 =
         0.08139    0.00668   -0.01280   -0.01463
AFIX  43
H11   2    0.027529    0.256615    0.563538    11.00000   -1.20000
AFIX   0
C3    1    0.391404    0.920758    0.906540    11.00000    0.06187    0.06210 =
         0.08635   -0.01261   -0.00410    0.00112
AFIX  43
H3    2    0.421364    0.871653    0.969439    11.00000   -1.20000
AFIX   0
C12   1    0.061361    0.534008    0.672884    11.00000    0.05640    0.11855 =
         0.08068    0.00469    0.00537    0.00959
AFIX  43
H12   2    0.028023    0.578622    0.715984    11.00000   -1.20000
AFIX   0
HKLF 4
REM  import in P 21/a
REM R1 =  0.0519 for    1664 Fo > 4sig(Fo)  and  0.0827 for all    2490 data
REM    154 parameters refined using      0 restraints
END
WGHT      0.0854      0.6902
REM Highest difference peak  0.614,  deepest hole -0.677,  1-sigma level  0.064
Q1    1   0.4416  1.3432  0.7682  11.00000  0.05    0.52
Q2    1   0.2418  0.5892  0.9226  11.00000  0.05    0.21
Q3    1   0.1425  0.5895  0.6872  11.00000  0.05    0.20
Q4    1   0.2832  0.8202  0.7843  11.00000  0.05    0.20
Q5    1   0.3823  0.8215  1.1143  11.00000  0.05    0.18
;
