# Supplementary material for: Crystal structure of 4-bromo-N-(2-hydroxy­phen­yl)benzamide
Source: Acta Crystallogr Sect E Struct Rep Online. 2014 Nov 15;70(Pt 12):o1261–2. doi: 10.1107/S1600536814024696 (PMC4257397; doi:10.1107/S1600536814024696)
Supplement: Supplementary file 2 [file e-70-o1261-Isup2.hkl]

#
# h,k,l, Fc-squared, Fo-squared, sigma(Fo-squared), status flag
#
data_I
_shelx_title ' import in P 21/a'
_shelx_refln_list_code          4
_shelx_F_calc_maximum      177.56
_exptl_crystal_F_000       583.90
_reflns_d_resolution_high  0.7999

loop_
 _space_group_symop_operation_xyz
 'x, y, z'
 '-x, y+1/2, -z+1/2'
 '-x, -y, -z'
 'x, -y-1/2, z-1/2'

_cell_length_a    23.4258
_cell_length_b     5.6473
_cell_length_c     9.2464
_cell_angle_alpha  90.000
_cell_angle_beta   93.008
_cell_angle_gamma  90.000

_shelx_F_squared_multiplier     1.000

loop_
 _refln_index_h
 _refln_index_k
 _refln_index_l
 _refln_F_squared_calc
 _refln_F_squared_meas
 _refln_F_squared_sigma
 _refln_observed_status
   4   0   0        857.37        713.90        20.12 o
   5   0   0        262.51        198.48         7.45 o
   6   0   0        238.86        230.43         9.22 o
   7   0   0       2986.71       2500.50        53.18 o
   8   0   0       1172.60       1070.04        21.05 o
   9   0   0       4434.13       4344.11        77.55 o
  10   0   0       2422.70       2456.29        60.31 o
  11   0   0        756.13        664.96        14.35 o
  12   0   0       7192.55       7074.15       135.36 o
  13   0   0       7273.23       7412.81       161.96 o
  14   0   0       2496.32       2407.27        74.49 o
  15   0   0       1563.85       1533.34        50.38 o
  16   0   0       2566.44       2548.94        69.46 o
  17   0   0       1982.37       1884.87        53.79 o
  18   0   0         78.09         88.51         8.17 o
  19   0   0        119.08         72.80        14.98 o
  20   0   0        383.95        409.51        20.62 o
  21   0   0        338.96        418.73        25.78 o
  22   0   0        110.38         70.17        11.81 o
  23   0   0        191.62        201.16        22.59 o
  24   0   0        111.62        118.33        12.67 o
  25   0   0        206.04        251.94        38.52 o
  26   0   0        170.24        222.10        16.80 o
  27   0   0        174.69        195.15        17.72 o
  28   0   0         61.94         60.07        13.85 o
  29   0   0         34.60         19.98        14.92 o
   1   1   0         62.27         55.35         1.95 o
   2   1   0       1966.50       2001.18        22.14 o
   3   1   0      16137.17      15481.39       181.92 o
   4   1   0       5446.00       5542.74        73.88 o
   5   1   0       5324.01       5450.13        70.09 o
   6   1   0       7351.76       6727.45       113.92 o
   7   1   0      10478.71      10457.92       125.86 o
   8   1   0       4132.96       3950.70        66.93 o
   9   1   0       2937.95       2662.58        51.91 o
  10   1   0       5231.28       4877.84        97.30 o
  11   1   0       1791.33       1569.55        25.70 o
  12   1   0         52.55         24.46         3.85 o
  13   1   0         42.79         47.13         3.85 o
  14   1   0          8.63          6.79         3.52 o
  15   1   0        334.32        322.76        10.21 o
  16   1   0        900.74        984.28        17.85 o
  17   1   0        690.96        696.54        20.35 o
  18   1   0        593.77        555.63        21.49 o
  19   1   0        864.17        947.50        25.33 o
  20   1   0       1108.36       1240.65        38.82 o
  21   1   0        421.61        449.51        20.31 o
  22   1   0        229.30        209.14        13.64 o
  23   1   0         56.21         55.77         6.92 o
  24   1   0         46.11         47.09         7.73 o
  25   1   0         39.64         36.52         7.77 o
  26   1   0          6.13         14.16         7.26 o
  27   1   0          0.23          2.77         7.01 o
  28   1   0          7.97         18.24         8.52 o
   0   2   0      11217.36      11666.50       212.06 o
   1   2   0       3325.28       3429.61        34.17 o
   2   2   0       1089.40       1034.18        12.71 o
   3   2   0       2309.60       2245.88        66.37 o
   4   2   0        770.62        750.56        13.23 o
   5   2   0        726.84        778.02        14.40 o
   6   2   0        117.87         91.13         3.09 o
   7   2   0        879.50        932.00        25.30 o
   8   2   0         15.10         17.38         1.46 o
   9   2   0       4249.82       4729.07        60.05 o
  10   2   0        638.25        619.69         8.95 o
  11   2   0       1607.39       1588.59        27.18 o
  12   2   0       1552.94       1576.64        25.59 o
  13   2   0         62.76         42.61         2.89 o
  14   2   0        780.34        742.73        15.62 o
  15   2   0        993.89       1012.17        16.90 o
  16   2   0        721.22        708.19        11.86 o
  17   2   0        325.66        255.19         7.01 o
  18   2   0        143.60        115.09         5.60 o
  19   2   0         52.75         35.34         4.31 o
  20   2   0          0.93          2.22         4.84 o
  21   2   0          8.97         16.39         5.27 o
  22   2   0          1.12         -4.93         4.93 o
  23   2   0         31.54         39.02         6.86 o
  24   2   0         94.29         93.34         9.13 o
  25   2   0         52.46         76.38         8.50 o
  26   2   0         32.16         50.06         6.80 o
  27   2   0         24.79         36.96         8.12 o
  28   2   0         63.09         59.92         8.03 o
   1   3   0          5.46          8.69         2.06 o
   2   3   0          6.73          7.33         2.03 o
   3   3   0        868.10        950.54        11.27 o
   4   3   0         65.46         51.91         2.16 o
   5   3   0        288.88        258.67         6.00 o
   6   3   0        362.57        383.91         6.23 o
   7   3   0         18.40         12.37         2.32 o
   8   3   0        274.81        250.16         6.90 o
   9   3   0        633.16        598.32         9.32 o
  10   3   0        284.14        247.11         6.08 o
  11   3   0        112.26         92.59         3.35 o
  12   3   0         88.38         67.67         2.92 o
  13   3   0        109.33         92.86         4.07 o
  14   3   0          2.23          7.70         2.15 o
  15   3   0          4.57          3.85         2.50 o
  16   3   0         43.70         42.24         2.74 o
  17   3   0         22.82         16.78         2.73 o
  18   3   0         89.30         74.71         3.54 o
  19   3   0          1.52          4.26         3.56 o
  20   3   0         16.10         21.12         3.91 o
  21   3   0         73.96         53.17         5.99 o
  22   3   0         75.46         70.05         8.27 o
  23   3   0          5.02          2.20         5.60 o
  24   3   0         10.55         12.91         6.67 o
  25   3   0         70.30         79.39         9.95 o
  26   3   0          4.31         15.56         8.76 o
   0   4   0        568.42        637.33        17.85 o
   1   4   0         18.38         20.77         3.10 o
   2   4   0         16.30         12.61         2.98 o
   3   4   0         61.58         55.25         3.50 o
   4   4   0         18.18         24.23         1.96 o
   5   4   0         99.39         84.14         2.73 o
   6   4   0         13.67         13.07         1.53 o
   7   4   0        187.23        199.58         3.53 o
   8   4   0        107.93         99.27         2.70 o
   9   4   0         51.39         51.45         2.81 o
  10   4   0          6.25          1.43         2.51 o
  11   4   0          3.21          5.40         2.80 o
  12   4   0         60.81         59.74         3.87 o
  13   4   0        209.09        185.26         7.78 o
  14   4   0          0.18          2.10         4.05 o
  15   4   0         24.71         11.85         4.30 o
  16   4   0          8.00         10.95         4.72 o
  17   4   0         13.84         14.33         5.10 o
  18   4   0         68.97         62.35         6.79 o
  19   4   0         14.65         16.21         6.63 o
  20   4   0         48.50         49.10         7.69 o
  21   4   0         38.93         41.77         7.94 o
  22   4   0          4.42          4.59         8.53 o
  23   4   0          5.21         -6.20         8.40 o
  24   4   0          3.36         12.39         8.39 o
   1   5   0         99.11        100.38         5.38 o
   2   5   0         29.64         28.95         4.00 o
   3   5   0         44.55         42.93         4.26 o
   4   5   0        522.48        607.02        11.44 o
   5   5   0        351.30        403.74        11.32 o
   6   5   0        100.74         86.53         3.09 o
   7   5   0         34.98         44.24         3.24 o
   8   5   0        219.64        231.64         5.28 o
   9   5   0         77.06         91.29         5.32 o
  10   5   0          9.01          4.95         3.35 o
  11   5   0          6.55          1.08         3.30 o
  12   5   0         14.42         16.78         3.98 o
  13   5   0         31.48         27.05         4.66 o
  14   5   0          2.13          0.00         4.89 o
  15   5   0         19.86         27.79         6.98 o
  16   5   0        198.09        206.92        10.13 o
  17   5   0         84.10         91.79         8.28 o
  18   5   0         22.44         18.48         7.98 o
  19   5   0          9.99         11.43         7.51 o
  20   5   0          9.96         16.79         8.55 o
   0   6   0         11.26         13.76         6.64 o
   1   6   0        114.96        113.55         6.17 o
   2   6   0        208.40        235.02         8.88 o
   3   6   0          9.09         15.08         6.31 o
   4   6   0         26.81         28.94         5.62 o
   5   6   0         43.89         50.41         8.20 o
   6   6   0          1.87          7.71         8.03 o
   7   6   0          0.14          5.50         8.43 o
   8   6   0         32.92         55.91        10.63 o
   9   6   0         63.87         48.51         9.98 o
  10   6   0         28.53         23.19         8.13 o
  11   6   0        112.72        126.04        13.46 o
  12   6   0        113.86        125.62        12.45 o
  13   6   0          3.09         13.14         9.68 o
  14   6   0         19.44         31.32         9.79 o
  15   6   0         49.22         32.86        14.43 o
   1   7   0          8.11          2.31        10.49 o
   2   7   0         13.34         16.93        19.76 o
   3   7   0          5.84          4.67         9.86 o
 -28   1   1         22.63         31.20         8.27 o
 -27   1   1          2.20         13.38         6.14 o
 -26   1   1         25.28         43.67         8.16 o
 -25   1   1         17.58         18.83         6.37 o
 -24   1   1         40.25         48.77         5.65 o
 -23   1   1          2.66         12.98         4.26 o
 -22   1   1          0.05          0.73         4.14 o
 -21   1   1        122.32        104.01         7.01 o
 -20   1   1        424.17        385.07        19.35 o
 -19   1   1         65.41         48.57         7.05 o
 -18   1   1        414.60        382.09        16.08 o
 -17   1   1        583.94        526.20        18.02 o
 -16   1   1         32.32         35.82         4.31 o
 -15   1   1         97.83         75.85         5.09 o
 -14   1   1        384.88        406.08        11.86 o
 -13   1   1        136.21        105.08         5.89 o
 -12   1   1         35.40         41.93         3.66 o
 -11   1   1       1498.04       1632.70        24.81 o
 -10   1   1         96.19        102.19         4.33 o
  -9   1   1          1.67          1.21         1.50 o
  -8   1   1       3022.29       3045.41        42.42 o
  -7   1   1        687.06        668.92        11.97 o
  -6   1   1         27.13         14.36         1.11 o
  -5   1   1       7900.04       7940.37       153.80 o
  -4   1   1      10352.61      10072.84        90.24 o
  -3   1   1       1388.81       1333.70        10.91 o
  -2   1   1       3172.11       3300.05        25.74 o
  -1   1   1       2906.40       2882.18        23.57 o
   0   1   1       1878.11       1864.02        26.43 o
   1   1   1       1201.95       1102.95        12.01 o
   2   1   1       6085.03       6003.18        51.37 o
   3   1   1        880.76        894.51         9.19 o
   4   1   1        137.05        114.93         2.40 o
   5   1   1        778.75        762.61        12.13 o
   6   1   1        451.61        412.40         6.41 o
   7   1   1       1145.53       1057.06        18.14 o
   8   1   1       1239.69       1204.54        19.31 o
   9   1   1       7373.88       7099.99       115.66 o
  10   1   1        777.19        674.17        14.63 o
  11   1   1         63.36         85.71         3.42 o
  12   1   1        319.10        282.91         6.19 o
  13   1   1         43.99         25.45         3.30 o
  14   1   1         52.72         40.48         4.35 o
  15   1   1         98.44         97.32         4.92 o
  16   1   1          6.09         14.26         3.98 o
  17   1   1         37.91         34.54         5.25 o
  18   1   1         10.11         11.75         6.87 o
  19   1   1         63.75         72.56         7.32 o
  20   1   1        107.53        105.55         8.14 o
  21   1   1         34.83         26.64         5.95 o
  22   1   1        591.95        637.58        28.52 o
  23   1   1         30.69         26.78         6.86 o
  24   1   1          0.43         -6.24         6.24 o
  25   1   1         13.32         19.80         9.08 o
  26   1   1          8.05         14.60         6.19 o
  27   1   1          3.17          1.35         7.46 o
  28   1   1          5.06          0.40         6.75 o
 -28   2   1          1.72          4.52         7.07 o
 -27   2   1          3.09         12.34         6.32 o
 -26   2   1         13.83         23.55         6.37 o
 -25   2   1        131.38        133.56         8.02 o
 -24   2   1        205.95        195.50        10.70 o
 -23   2   1        144.03        132.35        11.92 o
 -22   2   1        146.07        148.98         8.32 o
 -21   2   1        110.84        115.13         6.30 o
 -20   2   1         69.94         73.76         4.38 o
 -19   2   1        214.34        212.95         9.02 o
 -18   2   1         54.71         54.35         5.09 o
 -17   2   1          7.30          9.96         3.07 o
 -16   2   1          0.35         -0.19         2.90 o
 -15   2   1        138.09        110.46         3.82 o
 -14   2   1        234.59        181.25         5.32 o
 -13   2   1        924.72        892.64        19.68 o
 -12   2   1        788.72        747.94        14.76 o
 -11   2   1       2543.42       2714.76        31.25 o
 -10   2   1       3003.18       2983.89        33.43 o
  -9   2   1       1306.33       1361.38        17.19 o
  -8   2   1       1771.88       1911.27        19.16 o
  -7   2   1       2558.66       2788.29        40.54 o
  -6   2   1       2018.89       2138.63        35.10 o
  -5   2   1        332.09        344.90         6.27 o
  -4   2   1        362.09        338.43         4.79 o
  -3   2   1        461.91        495.92         5.44 o
  -2   2   1        425.89        396.81         5.25 o
  -1   2   1       5897.19       5963.30        61.75 o
   0   2   1         84.78         63.51         1.54 o
   1   2   1       1993.91       1978.90        22.22 o
   2   2   1      13347.61      13395.01       188.46 o
   3   2   1       4563.33       4505.51        48.48 o
   4   2   1       1324.15       1291.97        17.04 o
   5   2   1       1814.33       1922.70        27.13 o
   6   2   1       5759.53       5916.61        73.12 o
   7   2   1        186.47        132.48         4.02 o
   8   2   1        522.76        636.07        11.63 o
   9   2   1        105.29         82.68         2.65 o
  10   2   1          9.02         10.89         2.21 o
  11   2   1        722.73        765.75        10.17 o
  12   2   1       1583.65       1736.42        21.22 o
  13   2   1        337.59        341.24         6.20 o
  14   2   1        649.92        621.53        11.33 o
  15   2   1       1406.77       1424.43        17.47 o
  16   2   1        502.68        444.38        10.03 o
  17   2   1        234.52        208.19         8.46 o
  18   2   1        443.58        366.86        18.08 o
  19   2   1        116.14        108.03         6.73 o
  20   2   1          6.05          6.63         4.35 o
  21   2   1         33.80         12.46         5.68 o
  22   2   1         13.99         17.62         6.21 o
  23   2   1          2.59          3.64         5.34 o
  24   2   1         31.58         37.26         6.21 o
  25   2   1         70.87         91.83         7.89 o
  26   2   1         39.02         43.85         6.78 o
  27   2   1         35.13         40.07         7.69 o
 -26   3   1         25.97         40.52         7.41 o
 -25   3   1         12.39         13.88         5.60 o
 -24   3   1         16.73         19.05         5.25 o
 -23   3   1          1.51         -5.18         5.18 o
 -22   3   1          2.18          3.75         3.99 o
 -21   3   1        144.01        110.44        10.65 o
 -20   3   1        322.30        296.18         9.24 o
 -19   3   1        101.14         93.12         5.72 o
 -18   3   1        389.42        385.45        17.39 o
 -17   3   1        546.02        561.41        19.17 o
 -16   3   1        407.86        403.92         9.46 o
 -15   3   1        878.32        902.60        20.85 o
 -14   3   1        984.76       1118.70        23.34 o
 -13   3   1        300.34        298.93        11.89 o
 -12   3   1         76.68         76.65         3.54 o
 -11   3   1         97.09         99.85         3.77 o
 -10   3   1        159.20        180.90         5.93 o
  -9   3   1        513.60        532.44         9.46 o
  -8   3   1       1369.82       1496.23        27.65 o
  -7   3   1        331.30        291.72         6.09 o
  -6   3   1       2681.00       2930.66        41.32 o
  -5   3   1       4448.14       4772.61        76.91 o
  -4   3   1       4834.72       5428.65        70.92 o
  -3   3   1       2019.71       2019.82        25.09 o
  -2   3   1       1538.42       1501.67        16.22 o
  -1   3   1       2515.70       2538.12        37.27 o
   0   3   1         20.66         12.50         1.38 o
   1   3   1        992.46       1010.98        17.59 o
   2   3   1       1771.93       1943.78        33.92 o
   3   3   1         62.91         66.29         2.75 o
   4   3   1        588.47        632.37        10.33 o
   5   3   1       1047.39       1193.86        16.95 o
   6   3   1       1907.27       2092.00        61.41 o
   7   3   1       2070.94       2180.33        58.32 o
   8   3   1       1958.69       2021.39        24.68 o
   9   3   1       1662.66       1678.81        29.86 o
  10   3   1       1740.16       1685.87        23.78 o
  11   3   1       1375.72       1368.21        34.81 o
  12   3   1        434.62        394.46         9.67 o
  13   3   1        621.33        586.78        16.29 o
  14   3   1        126.43        104.58         4.13 o
  15   3   1         21.58         18.30         4.67 o
  16   3   1         30.04         28.09         3.86 o
  17   3   1         49.89         57.53         3.86 o
  18   3   1         13.18         22.20         4.64 o
  19   3   1        215.23        229.43         7.60 o
  20   3   1        218.17        223.40         7.79 o
  21   3   1        165.59        155.61        10.84 o
  22   3   1        337.52        337.65        19.72 o
  23   3   1        133.67        128.94         8.16 o
  24   3   1         31.62         35.56         6.71 o
  25   3   1         22.52         25.17         7.45 o
  26   3   1         17.98         15.39        10.97 o
 -24   4   1         47.33         58.75        10.07 o
 -23   4   1         71.71         80.75         8.84 o
 -22   4   1         73.63         72.95         9.24 o
 -21   4   1        120.40        139.00         9.35 o
 -20   4   1         33.94         38.26         7.15 o
 -19   4   1         40.19         40.56         8.28 o
 -18   4   1         19.49         28.55         6.14 o
 -17   4   1          1.62          2.03         4.78 o
 -16   4   1         58.64         43.21         5.19 o
 -15   4   1        136.15        108.06         7.04 o
 -14   4   1         90.15         70.53         5.19 o
 -13   4   1        738.26        765.24        20.39 o
 -12   4   1        550.57        536.34        18.25 o
 -11   4   1        300.29        271.95         7.45 o
 -10   4   1        489.61        507.48        13.56 o
  -9   4   1        956.09       1031.23        27.22 o
  -8   4   1       1951.45       2137.55        35.85 o
  -7   4   1       1004.47       1045.74        20.78 o
  -6   4   1        197.59        179.35         4.02 o
  -5   4   1          4.60          5.21         1.26 o
  -4   4   1          5.93          3.89         1.78 o
  -3   4   1        153.34        146.82         4.68 o
  -2   4   1        167.60        151.40         4.78 o
  -1   4   1        410.19        406.97        11.57 o
   0   4   1       1172.21       1323.73        26.58 o
   1   4   1       1275.54       1416.83        26.85 o
   2   4   1       1446.88       1563.85        25.22 o
   3   4   1        641.02        632.65         9.12 o
   4   4   1       1950.88       2063.82        32.17 o
   5   4   1       1453.43       1595.68        36.06 o
   6   4   1        913.83        958.23        20.77 o
   7   4   1        228.20        215.18         6.00 o
   8   4   1          5.61         -0.04         2.61 o
   9   4   1        149.67        135.01         4.34 o
  10   4   1         65.01         61.44         4.01 o
  11   4   1        138.08        140.80         5.80 o
  12   4   1        248.46        250.10         6.89 o
  13   4   1        527.88        469.77        17.31 o
  14   4   1        323.83        293.01         9.24 o
  15   4   1        146.58        148.33         9.90 o
  16   4   1        214.70        185.24        14.91 o
  17   4   1        410.80        362.37        15.42 o
  18   4   1        218.40        199.86         9.14 o
  19   4   1         97.05         96.34        10.93 o
  20   4   1         30.82         22.80         8.70 o
  21   4   1         40.48         40.95         8.07 o
  22   4   1          0.86          8.94        10.79 o
  23   4   1          0.67         -8.73         8.79 o
 -20   5   1         12.51         20.07        12.59 o
 -19   5   1         94.26        114.62         9.64 o
 -18   5   1         79.51         84.12         7.75 o
 -17   5   1         14.14         22.78         6.70 o
 -16   5   1        153.35        137.29         9.77 o
 -15   5   1        178.63        186.62         8.84 o
 -14   5   1         80.62         82.79         7.40 o
 -13   5   1        118.28        116.28         9.24 o
 -12   5   1         15.76         10.67         6.24 o
 -11   5   1         49.28         41.97         3.74 o
 -10   5   1          0.75         -0.61         2.84 o
  -9   5   1        148.01        132.06         5.26 o
  -8   5   1         38.01         26.89         3.62 o
  -7   5   1          3.30         -1.32         2.73 o
  -6   5   1        488.59        478.89        16.83 o
  -5   5   1        511.38        527.35        13.30 o
  -4   5   1        218.54        206.02         7.00 o
  -3   5   1        449.11        480.11         9.51 o
  -2   5   1        404.77        405.29         9.17 o
  -1   5   1        331.17        337.05         7.81 o
   0   5   1        192.92        187.79         6.42 o
   1   5   1         81.87         71.76         4.47 o
   2   5   1         26.88         24.39         4.15 o
   3   5   1         52.82         56.73         4.69 o
   4   5   1         77.98         68.21         5.73 o
   5   5   1        545.34        620.48        15.75 o
   6   5   1         63.78         60.44         4.98 o
   7   5   1        210.71        185.85         8.79 o
   8   5   1        167.21        149.16         9.38 o
   9   5   1          5.71          7.71         4.07 o
  10   5   1        258.94        252.68         9.80 o
  11   5   1        550.62        582.69        11.83 o
  12   5   1        193.78        194.14         9.46 o
  13   5   1        203.26        210.46         9.53 o
  14   5   1         88.25         74.47         6.10 o
  15   5   1          0.86         -6.72         6.72 o
  16   5   1          2.26          1.94         6.53 o
  17   5   1          0.07          9.15         6.77 o
  18   5   1          9.05         11.40         8.28 o
  19   5   1         10.40          7.83         8.36 o
  20   5   1         28.18         29.66        11.78 o
 -15   6   1         81.73         72.57        10.42 o
 -14   6   1         71.55         66.37        10.85 o
 -13   6   1          2.11          3.25         9.10 o
 -12   6   1         29.42         38.30         8.59 o
 -11   6   1         47.76         52.92         8.18 o
 -10   6   1          8.25         -5.01         7.77 o
  -9   6   1          5.12          6.35         7.41 o
  -8   6   1         34.48         40.72         8.54 o
  -7   6   1         53.79         48.13         8.59 o
  -6   6   1         12.25         17.85         8.71 o
  -5   6   1          9.64         17.19         5.81 o
  -4   6   1         59.40         47.99         6.33 o
  -3   6   1         23.99         24.97         5.57 o
  -2   6   1         47.61         44.92         6.18 o
  -1   6   1          0.68         -4.24         4.24 o
   0   6   1          0.57         -4.10         4.10 o
   1   6   1         98.16         95.42         6.92 o
   2   6   1        221.91        202.13        11.87 o
   3   6   1         80.95         69.59         6.98 o
   4   6   1         17.03         14.20         8.02 o
   5   6   1         10.89          5.45         6.46 o
   6   6   1          4.57          4.61         8.68 o
   7   6   1         52.22         60.32         7.23 o
   8   6   1         51.70         66.26        12.57 o
   9   6   1         17.05         21.30        10.43 o
  10   6   1          5.29         20.28        11.65 o
  11   6   1          0.17         15.19        10.03 o
  12   6   1          5.23          6.92         9.39 o
  13   6   1          5.77          9.81         9.78 o
  14   6   1          8.80         12.68        11.93 o
  15   6   1         16.67         11.67        12.21 o
  -2   7   1         10.69         17.31        18.88 o
  -1   7   1         18.39         22.96        10.93 o
   0   7   1          2.29          4.35        19.56 o
   1   7   1          2.04        -10.30        14.43 o
   2   7   1          3.86         -1.26        12.34 o
 -29   0   2         14.73         20.22        11.65 o
 -28   0   2          1.34          3.72        13.34 o
 -27   0   2          0.20          0.22         9.68 o
 -26   0   2         23.51         21.36         8.37 o
 -25   0   2        123.76        115.43        10.75 o
 -24   0   2        163.35        131.58        11.10 o
 -23   0   2        124.08        116.43         7.07 o
 -22   0   2        277.28        275.36        10.68 o
 -21   0   2        691.20        757.36        20.18 o
 -20   0   2        118.43        110.39         6.58 o
 -19   0   2       1774.68       1933.61        49.10 o
 -18   0   2        805.45        824.80        48.70 o
 -17   0   2         92.14         86.47         7.80 o
 -16   0   2       1025.20       1013.84        26.13 o
 -15   0   2        463.65        479.76        11.69 o
 -14   0   2          7.00          7.47         4.92 o
 -13   0   2       1826.54       1728.86        39.64 o
 -12   0   2       1774.83       1764.33        27.67 o
 -11   0   2       3868.21       4284.11        70.63 o
 -10   0   2       1705.44       1670.57        26.68 o
  -9   0   2       5517.59       5753.70        76.51 o
  -8   0   2       8099.88       8810.20       106.13 o
  -7   0   2       2618.48       2712.77        32.23 o
  -6   0   2       5341.82       5381.51        57.44 o
  -5   0   2       1562.48       1550.17        20.98 o
  -4   0   2       5091.81       5429.23        68.26 o
  -3   0   2       5921.75       6116.73        89.33 o
  -2   0   2      21167.93      19830.47       258.87 o
  -1   0   2        680.82        750.61        13.37 o
   0   0   2       3660.88       3956.59        59.21 o
   1   0   2       9122.03       9467.22       154.07 o
   2   0   2      22277.79      22505.83       451.58 o
   3   0   2        153.13        161.81         3.61 o
   4   0   2      14969.72      15032.03       188.83 o
   5   0   2      17271.61      17684.86       216.78 o
   6   0   2       3957.58       4077.94        58.34 o
   7   0   2        353.23        270.25         7.41 o
   8   0   2       6692.40       6643.26       133.22 o
   9   0   2       3576.92       3551.97        51.71 o
  10   0   2         69.25         65.14         4.68 o
  11   0   2        778.19        753.71        19.99 o
  12   0   2          6.02         -2.22         4.26 o
  13   0   2          4.11          1.64         4.60 o
  14   0   2        712.99        692.95        14.99 o
  15   0   2        427.91        470.98        14.62 o
  16   0   2        714.37        709.13        22.68 o
  17   0   2       2023.49       2037.11        56.93 o
  18   0   2       2719.64       2917.95        66.93 o
  19   0   2        487.59        546.11        37.70 o
  20   0   2         64.05         51.68        10.56 o
  21   0   2        368.79        392.22        18.44 o
  22   0   2         84.81        102.81        11.70 o
  23   0   2         65.09         65.46        11.16 o
  24   0   2         47.61         29.72        11.45 o
  25   0   2          0.96          4.35        11.81 o
  26   0   2          0.31          1.61        10.83 o
  27   0   2         15.41         25.51        16.21 o
  28   0   2         10.13         20.59        12.03 o
 -28   1   2         79.39         90.84         7.82 o
 -27   1   2         98.20        107.52         8.00 o
 -26   1   2         33.32         41.60         6.15 o
 -25   1   2         17.79         23.75         5.62 o
 -24   1   2         42.97         44.11         7.24 o
 -23   1   2        162.02        164.80         8.88 o
 -22   1   2         75.33         71.03         4.43 o
 -21   1   2          0.94          2.94         4.01 o
 -20   1   2          5.31          3.99         4.24 o
 -19   1   2        607.91        590.49        17.81 o
 -18   1   2        527.18        496.30        19.34 o
 -17   1   2        163.89        143.16         4.99 o
 -16   1   2       1867.90       1943.10        25.66 o
 -15   1   2       1452.78       1548.50        22.82 o
 -14   1   2       1571.52       1672.30        25.98 o
 -13   1   2       1517.79       1519.97        22.61 o
 -12   1   2       3520.57       3770.20        38.26 o
 -11   1   2       3450.03       3847.50        41.95 o
 -10   1   2        129.48        136.65         2.91 o
  -9   1   2         98.97         79.10         2.17 o
  -8   1   2        470.96        431.67         6.37 o
  -7   1   2        589.48        593.99         8.31 o
  -6   1   2        334.97        345.94         4.94 o
  -5   1   2         86.47         68.27         1.45 o
  -4   1   2       2670.37       2702.32        26.11 o
  -3   1   2      21071.87      21387.07       208.15 o
  -2   1   2      31528.49      30782.17       590.49 o
  -1   1   2        536.21        539.83         7.68 o
   0   1   2       4216.16       4273.36        39.75 o
   1   1   2      12543.78      12814.49       128.21 o
   2   1   2        345.38        367.51         4.33 o
   3   1   2       7067.71       7306.12        70.33 o
   4   1   2       1423.08       1397.96        14.24 o
   5   1   2        103.85         87.02         2.54 o
   6   1   2          2.03          3.45         1.72 o
   7   1   2       1623.33       1792.36        21.56 o
   8   1   2        610.95        613.81         8.23 o
   9   1   2       3176.32       3420.70        35.81 o
  10   1   2       1460.19       1476.37        19.74 o
  11   1   2       1195.27       1029.97        13.56 o
  12   1   2       3456.20       3717.94        44.26 o
  13   1   2       1957.81       2047.95        25.14 o
  14   1   2       1215.59       1277.30        20.98 o
  15   1   2       1320.29       1282.75        19.01 o
  16   1   2        300.24        296.94         9.91 o
  17   1   2          5.84          2.60         3.78 o
  18   1   2          5.73         12.32         5.82 o
  19   1   2         22.97         17.52         5.01 o
  20   1   2         25.92         40.07         7.14 o
  21   1   2        445.89        510.28        16.93 o
  22   1   2         55.46         75.33         8.05 o
  23   1   2         21.10         27.95         6.36 o
  24   1   2        260.75        285.49        22.20 o
  25   1   2         71.29         98.25         8.38 o
  26   1   2         54.72         71.19         8.18 o
  27   1   2         21.89         26.15         7.97 o
  28   1   2         47.41         54.51         8.22 o
 -27   2   2          3.32         10.31         6.79 o
 -26   2   2          7.14         14.24         5.96 o
 -25   2   2          2.89         -4.54         5.65 o
 -24   2   2         90.21         87.64         6.10 o
 -23   2   2         97.43         94.36         6.24 o
 -22   2   2        171.56        155.62         6.72 o
 -21   2   2         68.41         64.76         4.97 o
 -20   2   2        203.30        203.63         8.08 o
 -19   2   2        377.19        358.56        13.31 o
 -18   2   2        136.84        129.72         4.87 o
 -17   2   2         57.93         49.13         2.90 o
 -16   2   2          1.57         -1.67         2.22 o
 -15   2   2         38.71         30.02         2.76 o
 -14   2   2         43.22         41.04         2.46 o
 -13   2   2        297.95        264.25         5.19 o
 -12   2   2         60.76         46.23         2.39 o
 -11   2   2         77.26         56.57         2.47 o
 -10   2   2       3015.16       3319.96        35.20 o
  -9   2   2       1913.96       2117.97        47.78 o
  -8   2   2        152.77        130.45         3.72 o
  -7   2   2       3283.59       3502.81        33.12 o
  -6   2   2       3299.89       3394.90        40.98 o
  -5   2   2       1659.92       1682.41        18.34 o
  -4   2   2         56.28         37.54         1.69 o
  -3   2   2        714.44        762.45        11.13 o
  -2   2   2       1455.42       1564.67        23.17 o
  -1   2   2        375.25        470.98         6.95 o
   0   2   2        254.74        274.33         3.75 o
   1   2   2        914.97       1021.11        14.38 o
   2   2   2        428.17        470.33         6.71 o
   3   2   2       2450.15       2557.59        31.24 o
   4   2   2        615.59        583.63         8.01 o
   5   2   2        186.65        171.92         3.08 o
   6   2   2       3611.34       4100.24        42.40 o
   7   2   2       4274.18       4768.65        49.79 o
   8   2   2       1490.04       1584.68        18.18 o
   9   2   2        886.90        909.78        15.00 o
  10   2   2        349.17        326.46         8.48 o
  11   2   2         53.72         67.03         3.52 o
  12   2   2         84.14         81.81         3.74 o
  13   2   2          2.26          6.09         2.98 o
  14   2   2         18.19         17.68         3.43 o
  15   2   2         83.56         77.67         4.64 o
  16   2   2        215.43        185.52         7.06 o
  17   2   2        131.60        130.05         6.69 o
  18   2   2        371.54        345.92         9.36 o
  19   2   2        188.93        202.38         8.06 o
  20   2   2        111.64        114.96         6.30 o
  21   2   2         75.45         76.39         6.39 o
  22   2   2        104.98        115.44         8.50 o
  23   2   2         80.92        101.95         7.96 o
  24   2   2          5.43         11.65         6.67 o
  25   2   2         16.78         22.75         6.14 o
  26   2   2          0.41          5.20         6.37 o
  27   2   2         13.81         15.57         7.24 o
 -26   3   2          3.72         -4.53         6.98 o
 -25   3   2          6.58          2.23         6.29 o
 -24   3   2          0.03          0.16         4.98 o
 -23   3   2          9.23         11.08         5.03 o
 -22   3   2          0.51          2.90         4.35 o
 -21   3   2         13.05          9.33         4.26 o
 -20   3   2         76.81         79.91         5.31 o
 -19   3   2         15.36          9.81         3.72 o
 -18   3   2         10.69          6.36         3.03 o
 -17   3   2        112.94         99.02         4.04 o
 -16   3   2         74.68         61.13         3.49 o
 -15   3   2         34.36         39.64         5.31 o
 -14   3   2         19.67         18.68         2.55 o
 -13   3   2        541.09        511.08        11.12 o
 -12   3   2        526.10        472.99        11.28 o
 -11   3   2         71.49         62.36         3.00 o
 -10   3   2        167.00        166.61         4.44 o
  -9   3   2         34.12         34.62         2.96 o
  -8   3   2          0.04          0.70         2.02 o
  -7   3   2        730.72        813.19        11.91 o
  -6   3   2        126.58        111.52         2.54 o
  -5   3   2        195.81        211.48         5.11 o
  -4   3   2       1023.47       1194.64        15.89 o
  -3   3   2        503.09        513.18         6.35 o
  -2   3   2         62.71         63.71         2.16 o
  -1   3   2        192.56        188.60         3.24 o
   0   3   2        784.60        814.47        12.34 o
   1   3   2        638.75        709.62         8.28 o
   2   3   2         24.48         24.38         1.58 o
   3   3   2        287.48        268.51         4.93 o
   4   3   2        808.04        920.02        21.86 o
   5   3   2        116.42        113.07         4.86 o
   6   3   2          3.99          8.85         1.96 o
   7   3   2         80.17         76.77         3.51 o
   8   3   2         15.03         12.97         2.35 o
   9   3   2        154.62        151.07         4.27 o
  10   3   2         18.63         17.85         2.69 o
  11   3   2        152.83        123.89         3.90 o
  12   3   2        322.67        326.06         9.20 o
  13   3   2        258.31        231.11         8.33 o
  14   3   2         86.31         78.51         4.22 o
  15   3   2        218.70        192.45         7.12 o
  16   3   2         70.76         73.24         5.01 o
  17   3   2         23.42         25.64         4.43 o
  18   3   2         73.42         68.59         3.96 o
  19   3   2         29.17         23.87         3.49 o
  20   3   2          8.68          7.36         4.41 o
  21   3   2          5.25          9.15         8.97 o
  22   3   2          6.62          2.41         8.76 o
  23   3   2          0.43         -5.11         5.11 o
  24   3   2          0.39         -3.51         9.10 o
  25   3   2          4.37         18.97         9.93 o
 -23   4   2          3.55          2.06         6.84 o
 -22   4   2          3.18         13.35         7.45 o
 -21   4   2          0.07          5.56         7.80 o
 -20   4   2          0.40          2.97         5.96 o
 -19   4   2         34.97         42.49         8.32 o
 -18   4   2         18.83         25.08         6.61 o
 -17   4   2          0.27         -1.59         4.79 o
 -16   4   2         65.85         76.29         5.88 o
 -15   4   2         37.77         38.05         4.56 o
 -14   4   2          9.71          5.90         3.71 o
 -13   4   2         74.75         64.96         4.10 o
 -12   4   2         57.03         57.67         3.70 o
 -11   4   2        293.43        304.45         6.75 o
 -10   4   2        135.41        109.22         5.00 o
  -9   4   2         62.99         53.77         3.36 o
  -8   4   2         19.33         22.68         2.83 o
  -7   4   2         68.96         74.13         3.76 o
  -6   4   2         39.83         36.30         3.07 o
  -5   4   2         14.96         13.59         2.38 o
  -4   4   2        208.22        226.65         4.26 o
  -3   4   2          9.68         12.20         1.87 o
  -2   4   2         23.63         18.61         1.68 o
  -1   4   2          0.28          1.64         2.22 o
   0   4   2          1.38          2.76         2.03 o
   1   4   2        266.89        283.96         6.29 o
   2   4   2        421.55        426.01         9.42 o
   3   4   2         47.27         52.39         4.22 o
   4   4   2          6.55          6.24         2.19 o
   5   4   2        736.32        840.00        16.01 o
   6   4   2         74.52         87.29         3.58 o
   7   4   2        366.78        403.55         8.39 o
   8   4   2         27.38         24.48         3.77 o
   9   4   2         94.83        101.98         6.84 o
  10   4   2         12.40         10.08         3.22 o
  11   4   2         10.43         11.27         2.80 o
  12   4   2         25.87         24.44         4.70 o
  13   4   2        119.62        118.67         4.49 o
  14   4   2        134.77        131.24         7.10 o
  15   4   2          6.79          3.68         4.52 o
  16   4   2         50.73         34.93         5.11 o
  17   4   2         57.71         43.87         5.25 o
  18   4   2          8.77          9.31         6.50 o
  19   4   2          4.27         11.52         7.86 o
  20   4   2          3.79          3.21         8.77 o
  21   4   2          1.04          5.83         8.28 o
  22   4   2         22.87         17.73         8.41 o
  23   4   2         16.81         32.44         9.39 o
 -20   5   2          3.59          2.17        11.10 o
 -19   5   2         16.54         17.80         7.69 o
 -18   5   2          0.16         -8.58         9.34 o
 -17   5   2         10.10         10.26         6.55 o
 -16   5   2         39.36         49.28         7.05 o
 -15   5   2         32.24         49.59         6.86 o
 -14   5   2         96.17        100.79         6.20 o
 -13   5   2         13.59         15.71         4.43 o
 -12   5   2         31.51         30.23         4.27 o
 -11   5   2        104.65        104.56         4.87 o
 -10   5   2          5.03          3.73         3.45 o
  -9   5   2          1.48          2.28         3.21 o
  -8   5   2         19.70         17.11         2.85 o
  -7   5   2         11.41          8.84         2.56 o
  -6   5   2          1.89          1.15         2.16 o
  -5   5   2         12.98         11.17         3.79 o
  -4   5   2         84.30         78.46         4.33 o
  -3   5   2        204.95        201.40         9.94 o
  -2   5   2         59.99         72.29         4.96 o
  -1   5   2         55.99         63.77         5.36 o
   0   5   2        184.48        200.85         7.91 o
   1   5   2        267.86        290.97        11.07 o
   2   5   2         14.95         20.94         2.79 o
   3   5   2          8.93          8.51         2.45 o
   4   5   2         66.06         62.81         6.12 o
   5   5   2         36.87         30.32         2.42 o
   6   5   2         31.66         37.64         4.28 o
   7   5   2         11.89         11.43         3.44 o
   8   5   2          6.30          7.79         4.32 o
   9   5   2        335.38        339.29        14.23 o
  10   5   2         93.00        101.94         5.26 o
  11   5   2          4.02         -1.45         4.62 o
  12   5   2         11.14          9.97         5.09 o
  13   5   2         95.05         89.95         8.16 o
  14   5   2         91.48         91.63         8.54 o
  15   5   2          1.76          1.95         6.30 o
  16   5   2          1.91          4.79         5.94 o
  17   5   2          8.00          3.93         7.21 o
  18   5   2         21.67         19.69         8.28 o
  19   5   2         24.74         10.37         8.46 o
 -14   6   2          0.02          4.09        10.77 o
 -13   6   2          0.16          4.97         8.62 o
 -12   6   2          0.25         -0.53         9.09 o
 -11   6   2         23.64         34.16        16.19 o
 -10   6   2         89.36        101.17        10.33 o
  -9   6   2         13.24          7.29         8.55 o
  -8   6   2          1.53         11.81         8.38 o
  -7   6   2        245.16        271.91        15.64 o
  -6   6   2        101.55        105.06         8.31 o
  -5   6   2          1.97         -5.75         9.03 o
  -4   6   2        116.38        119.12         7.09 o
  -3   6   2          2.06          8.27         5.34 o
  -2   6   2         10.48         11.17         5.35 o
  -1   6   2          0.26         -1.55         4.46 o
   0   6   2         30.18         29.92         6.28 o
   1   6   2         37.20         49.99         4.98 o
   2   6   2         41.82         46.10         5.41 o
   3   6   2         64.04         89.95        15.62 o
   4   6   2         25.35         54.11        10.19 o
   5   6   2         28.49         41.33         7.23 o
   6   6   2        150.26        158.92        15.62 o
   7   6   2        100.45        117.96        16.31 o
   8   6   2         19.79         10.41         9.51 o
   9   6   2          7.65         -0.48        10.12 o
  10   6   2          2.99        -17.51        17.51 o
  11   6   2          4.35         -0.93        11.90 o
  12   6   2          6.13         -7.68        10.25 o
  13   6   2         20.99         34.13        10.63 o
  14   6   2         56.57         69.61        29.51 o
 -28   1   3          2.55         -0.35         7.36 o
 -27   1   3          0.17         -7.11         7.11 o
 -26   1   3         17.80         34.38         6.67 o
 -25   1   3         12.00         18.76         6.23 o
 -24   1   3         48.44         52.03         6.32 o
 -23   1   3         24.24         21.92         5.79 o
 -22   1   3         81.75         87.71         6.64 o
 -21   1   3         15.04         15.10         4.39 o
 -20   1   3         25.39         27.79         4.49 o
 -19   1   3          5.33          8.23         3.96 o
 -18   1   3          5.86         -1.14         4.19 o
 -17   1   3          1.57          3.07         3.22 o
 -16   1   3        477.30        463.98        15.21 o
 -15   1   3         51.63         50.90         3.23 o
 -14   1   3         47.24         40.08         2.61 o
 -13   1   3        150.51        135.82         4.62 o
 -12   1   3        983.43       1116.34        21.41 o
 -11   1   3         38.05         34.00         2.45 o
 -10   1   3        407.82        407.26         8.01 o
  -9   1   3       1685.26       1811.20        16.84 o
  -8   1   3         36.80         27.40         1.47 o
  -7   1   3        554.97        547.57         5.66 o
  -6   1   3        208.37        206.43         3.70 o
  -5   1   3         46.05         42.48         1.62 o
  -4   1   3       2169.79       2260.28        23.05 o
  -3   1   3       2689.59       3104.63        32.45 o
  -2   1   3         19.30         18.41         1.38 o
  -1   1   3         12.31          5.48         1.28 o
   0   1   3        508.66        492.99         7.73 o
   1   1   3       3745.32       4142.63        41.70 o
   2   1   3        211.76        236.91         4.12 o
   3   1   3        452.14        363.55         5.04 o
   4   1   3       1306.73       1373.39        15.55 o
   5   1   3         42.43         32.33         1.90 o
   6   1   3        476.16        484.99         6.50 o
   7   1   3        522.95        542.41         7.52 o
   8   1   3         32.31         29.64         2.53 o
   9   1   3        774.00        820.26        12.43 o
  10   1   3        140.84        120.68         3.72 o
  11   1   3        596.76        636.71        10.45 o
  12   1   3         17.22          6.24         3.07 o
  13   1   3        427.86        397.89         8.74 o
  14   1   3        563.44        552.66        10.06 o
  15   1   3          1.92          4.94         3.53 o
  16   1   3          4.85          1.06         3.48 o
  17   1   3         10.40          4.62         6.08 o
  18   1   3        127.74        115.90         7.48 o
  19   1   3         11.02         17.60         5.81 o
  20   1   3         33.58         39.35         5.80 o
  21   1   3          1.72         19.43         6.51 o
  22   1   3         21.43         20.37         7.57 o
  23   1   3         10.48         10.31         6.90 o
  24   1   3         32.59         36.29         8.21 o
  25   1   3          4.89          3.70         7.72 o
  26   1   3         23.90         28.79         9.24 o
  27   1   3         19.74         30.94         9.44 o
 -27   2   3         32.52         49.44         8.66 o
 -26   2   3         24.46         30.42         6.32 o
 -25   2   3          7.42          1.65         5.45 o
 -24   2   3         10.84         15.08         5.28 o
 -23   2   3         82.48         73.87         6.56 o
 -22   2   3         59.54         61.55         5.76 o
 -21   2   3          1.26          0.19         4.88 o
 -20   2   3        299.22        318.91         9.18 o
 -19   2   3        195.96        209.68         7.73 o
 -18   2   3         49.19         64.58         6.15 o
 -17   2   3        627.93        675.41        18.98 o
 -16   2   3         90.83         91.92         4.86 o
 -15   2   3        166.74        164.16         4.82 o
 -14   2   3        543.05        571.02        10.25 o
 -13   2   3        267.93        262.29         8.19 o
 -12   2   3         14.73         14.92         2.57 o
 -11   2   3         56.49         51.21         2.81 o
 -10   2   3         74.43         66.48         2.52 o
  -9   2   3        376.07        409.95         6.34 o
  -8   2   3       1118.45       1178.23        14.04 o
  -7   2   3       3361.75       3629.33        46.10 o
  -6   2   3       2552.80       2859.65        32.87 o
  -5   2   3       1191.09       1282.84        16.37 o
  -4   2   3         73.78         51.93         1.75 o
  -3   2   3        204.79        161.42         3.35 o
  -2   2   3        510.81        507.83         8.19 o
  -1   2   3       3280.69       3720.63        55.05 o
   0   2   3        907.84        868.90        10.28 o
   1   2   3       1061.01       1244.50        15.56 o
   2   2   3       1444.22       1664.76        16.42 o
   3   2   3       1042.54       1116.79        12.15 o
   4   2   3       2414.13       2635.65        26.70 o
   5   2   3         68.20         52.58         2.74 o
   6   2   3       2197.69       2333.71        30.50 o
   7   2   3       3228.84       3402.46        45.86 o
   8   2   3       1010.53        995.94        11.70 o
   9   2   3         46.64         44.16         2.36 o
  10   2   3        944.78        956.57        13.41 o
  11   2   3        685.61        704.85         9.12 o
  12   2   3         12.94         12.69         2.36 o
  13   2   3         67.35         63.37         4.01 o
  14   2   3          2.97          4.70         3.11 o
  15   2   3         41.40         39.46         3.87 o
  16   2   3         78.84         81.10         4.77 o
  17   2   3        168.60        161.42         6.46 o
  18   2   3         74.53         70.33         5.63 o
  19   2   3        117.94        107.02         6.21 o
  20   2   3        591.18        607.97        28.42 o
  21   2   3         11.97         17.68         5.14 o
  22   2   3          5.76         -4.90         6.19 o
  23   2   3        123.89        125.50         8.62 o
  24   2   3          0.79          3.39         6.53 o
  25   2   3          3.35         25.01         7.11 o
  26   2   3          0.62          2.57         7.13 o
 -25   3   3         42.97         37.99         7.86 o
 -24   3   3         75.02         89.48         8.59 o
 -23   3   3         83.23         75.17         6.66 o
 -22   3   3         64.66         80.79         7.09 o
 -21   3   3         36.07         49.44         5.56 o
 -20   3   3         50.53         42.85         4.94 o
 -19   3   3          0.47          2.81         3.97 o
 -18   3   3          0.28          6.95         3.89 o
 -17   3   3          4.54          2.95         3.69 o
 -16   3   3         74.34         66.76         4.16 o
 -15   3   3        398.71        418.50        16.37 o
 -14   3   3        212.81        212.33        10.00 o
 -13   3   3        232.45        238.40         5.86 o
 -12   3   3        753.54        843.79        19.86 o
 -11   3   3        745.00        830.58        17.52 o
 -10   3   3       1964.58       2146.11        39.47 o
  -9   3   3        689.95        728.14        11.17 o
  -8   3   3        301.52        316.61         8.37 o
  -7   3   3        110.07         91.32         2.89 o
  -6   3   3        111.46         99.01         2.97 o
  -5   3   3         15.76         14.08         2.08 o
  -4   3   3        775.71        861.22        11.08 o
  -3   3   3        336.24        348.92         6.28 o
  -2   3   3        676.25        782.19        12.31 o
  -1   3   3        779.96        706.06        12.65 o
   0   3   3       1352.93       1361.04        14.09 o
   1   3   3        950.74       1026.65        19.24 o
   2   3   3       1766.79       1895.69        32.33 o
   3   3   3       2805.81       3174.04        39.46 o
   4   3   3        945.19       1016.46        15.58 o
   5   3   3        188.76        164.93         4.88 o
   6   3   3         64.82         55.30         2.17 o
   7   3   3        444.54        455.58         8.66 o
   8   3   3        109.98         91.68         4.45 o
   9   3   3        158.55        135.54         4.32 o
  10   3   3        162.19        157.10         5.36 o
  11   3   3        440.96        403.03        11.57 o
  12   3   3        281.28        255.44         6.84 o
  13   3   3        607.15        614.37        14.44 o
  14   3   3        320.70        301.30        10.81 o
  15   3   3        372.90        345.17        11.11 o
  16   3   3        129.76        144.96         7.52 o
  17   3   3        104.70        117.60         7.06 o
  18   3   3        105.73        111.83         7.12 o
  19   3   3         45.14         48.39         6.15 o
  20   3   3         16.73         20.58         5.03 o
  21   3   3          0.90          4.39         5.24 o
  22   3   3         11.43          9.91         8.50 o
  23   3   3         62.98         52.27        11.21 o
  24   3   3         13.58         17.54         9.77 o
 -23   4   3          0.23         -1.77         8.97 o
 -22   4   3         11.13         33.19         9.82 o
 -21   4   3         70.45         79.21         9.04 o
 -20   4   3         80.19         82.33         9.45 o
 -19   4   3         48.63         45.02         8.92 o
 -18   4   3        110.99        121.98        11.96 o
 -17   4   3        407.53        447.67        14.44 o
 -16   4   3        144.63        139.58        10.41 o
 -15   4   3         46.07         47.32         5.27 o
 -14   4   3          9.58         11.67         4.66 o
 -13   4   3         26.96         21.04         4.02 o
 -12   4   3          0.30         -0.79         3.77 o
 -11   4   3        133.09        117.97         4.83 o
 -10   4   3        207.10        190.16         5.35 o
  -9   4   3          2.57          4.72         3.15 o
  -8   4   3       1666.69       1842.38        36.65 o
  -7   4   3        874.62        965.69        15.66 o
  -6   4   3        268.38        288.93         8.09 o
  -5   4   3        694.60        753.38        13.24 o
  -4   4   3        848.19        868.97        21.00 o
  -3   4   3        478.03        491.97         9.36 o
  -2   4   3        204.97        194.90         4.05 o
  -1   4   3        369.62        385.18         6.16 o
   0   4   3        419.27        462.46         9.72 o
   1   4   3         20.13         19.82         1.84 o
   2   4   3         39.28         38.99         2.05 o
   3   4   3         29.58         28.15         2.03 o
   4   4   3        170.00        150.54         4.12 o
   5   4   3        492.66        498.48        13.80 o
   6   4   3        444.50        497.37        13.42 o
   7   4   3         29.86         27.86         3.05 o
   8   4   3        861.72        943.38        27.34 o
   9   4   3        852.92        957.30        19.42 o
  10   4   3        457.90        482.72        16.78 o
  11   4   3        508.08        505.19        12.69 o
  12   4   3          2.09          2.35         4.74 o
  13   4   3          1.70          4.04         3.73 o
  14   4   3         32.76         26.88         5.05 o
  15   4   3          1.85         -0.95         4.62 o
  16   4   3          2.69         -4.82         4.82 o
  17   4   3         12.23         10.42         5.96 o
  18   4   3         70.87         69.59         9.66 o
  19   4   3         63.29         56.96        10.41 o
  20   4   3         49.56         50.39         9.17 o
  21   4   3         49.09         51.76         8.80 o
  22   4   3         37.27         37.48         9.32 o
 -19   5   3          3.52          7.39         7.64 o
 -18   5   3          9.73          8.53         7.25 o
 -17   5   3         17.47         13.74         6.77 o
 -16   5   3          1.92         -7.37         7.37 o
 -15   5   3         26.74         29.69         8.50 o
 -14   5   3        283.92        278.30        12.30 o
 -13   5   3         31.37         24.35         5.92 o
 -12   5   3          7.67          3.89         5.34 o
 -11   5   3        326.94        348.98        18.39 o
 -10   5   3        164.63        172.27         6.74 o
  -9   5   3          9.41          9.81         4.07 o
  -8   5   3         44.26         34.96         4.18 o
  -7   5   3         68.07         63.71         4.64 o
  -6   5   3          4.69          2.28         2.10 o
  -5   5   3          6.43          7.88         3.89 o
  -4   5   3          0.19         -1.23         1.89 o
  -3   5   3         15.99         10.07         2.50 o
  -2   5   3         54.03         46.45         3.07 o
  -1   5   3        388.67        416.33        11.17 o
   0   5   3        142.60        125.06         4.09 o
   1   5   3         61.17         59.46         4.19 o
   2   5   3        515.59        589.96        18.71 o
   3   5   3        430.41        518.49        15.76 o
   4   5   3         58.53         65.96         3.57 o
   5   5   3        126.47        136.20         7.63 o
   6   5   3         11.98         21.74         3.87 o
   7   5   3          0.81          4.37         2.75 o
   8   5   3         61.79         59.50         6.58 o
   9   5   3          0.88          3.57         4.42 o
  10   5   3          0.27         -0.13         5.20 o
  11   5   3          1.22         -6.48         6.48 o
  12   5   3         50.01         52.50         8.92 o
  13   5   3         87.26        101.08        10.31 o
  14   5   3         57.93         70.87         9.99 o
  15   5   3         64.44         73.80         9.66 o
  16   5   3         98.38        122.29        11.35 o
  17   5   3         36.40         40.64         8.82 o
  18   5   3         28.03         30.28         8.69 o
 -13   6   3          0.28        -11.06        11.06 o
 -12   6   3          0.06          0.94        11.16 o
 -11   6   3          9.01         11.42        10.51 o
 -10   6   3          0.52         -8.02         8.02 o
  -9   6   3          1.69         -0.60        11.23 o
  -8   6   3         26.21         21.70         9.64 o
  -7   6   3         20.60         31.71        11.19 o
  -6   6   3         17.51          8.95         7.45 o
  -5   6   3         20.29         21.74         8.12 o
  -4   6   3         17.35         26.65         7.41 o
  -3   6   3         38.68         44.56         7.49 o
  -2   6   3          6.75          3.48         9.05 o
  -1   6   3         46.50         54.54         6.94 o
   0   6   3        140.68        151.08        10.09 o
   1   6   3         32.17         46.40        10.72 o
   2   6   3         43.34         34.15        11.93 o
   3   6   3         64.44         43.85         7.80 o
   4   6   3          1.58         -7.46         7.46 o
   5   6   3          0.91        -10.33        10.33 o
   6   6   3          0.94         -9.50         9.50 o
   7   6   3          0.35          1.79         9.16 o
   8   6   3         45.61         63.05        11.42 o
   9   6   3         39.53         55.06        11.51 o
  10   6   3         22.96         31.71        15.04 o
  11   6   3         49.91         78.80        16.73 o
  12   6   3         15.54         14.72        20.54 o
  13   6   3         12.74         31.01        22.67 o
 -27   0   4         51.82         65.44        12.41 o
 -26   0   4         24.74         -4.03        17.92 o
 -25   0   4         58.77         44.46        11.70 o
 -24   0   4         16.95         11.38         6.33 o
 -23   0   4          1.30         -8.60         8.60 o
 -22   0   4          0.27         -2.93         5.41 o
 -21   0   4         35.86         47.02         7.31 o
 -20   0   4         63.27         56.74         7.01 o
 -19   0   4        133.11        151.41         7.89 o
 -18   0   4        101.87        112.84         8.93 o
 -17   0   4        252.51        281.25        14.75 o
 -16   0   4        803.84        828.36        44.43 o
 -15   0   4       1807.82       1967.79        46.37 o
 -14   0   4       1422.08       1556.38        36.79 o
 -13   0   4        828.57        855.60        26.29 o
 -12   0   4         30.46         16.65         4.46 o
 -11   0   4        288.08        276.01        12.62 o
 -10   0   4        129.52         98.05         3.71 o
  -9   0   4        402.57        537.28        11.83 o
  -8   0   4        639.17        655.21        21.24 o
  -7   0   4       1229.34       1407.36        21.49 o
  -6   0   4       2083.27       2567.58        33.44 o
  -5   0   4        237.64        254.09         5.51 o
  -4   0   4       2827.29       3034.69        48.68 o
  -3   0   4       3475.56       3965.22        74.86 o
  -2   0   4       3599.60       4234.38        81.02 o
  -1   0   4       1230.39       1309.29        22.81 o
   0   0   4       2603.14       2768.48        44.99 o
   1   0   4       4107.39       4749.45        77.27 o
   2   0   4        598.86        650.51        13.23 o
   3   0   4        216.60        249.89         7.74 o
   4   0   4        191.82        201.19         5.77 o
   5   0   4       2069.77       2292.36        42.09 o
   6   0   4       1832.29       2061.28        32.68 o
   7   0   4         36.32         17.99         4.12 o
   8   0   4         19.47          7.72         3.17 o
   9   0   4        896.32        858.61        14.95 o
  10   0   4       3965.30       4622.55        65.49 o
  11   0   4         37.12         34.36         5.06 o
  12   0   4        578.07        646.45        13.15 o
  13   0   4       2156.94       2655.36        50.82 o
  14   0   4         40.47         43.07         5.10 o
  15   0   4        215.62        233.95        10.67 o
  16   0   4        283.37        297.96        15.20 o
  17   0   4         10.40         28.88         7.52 o
  18   0   4        294.33        229.28        17.36 o
  19   0   4        166.74        131.51        16.29 o
  20   0   4          1.43         -2.75         8.83 o
  21   0   4         22.62         23.48        10.28 o
  22   0   4        156.87        177.55        15.88 o
  23   0   4         37.34         34.15        12.54 o
  24   0   4          2.82        -10.77        10.77 o
  25   0   4         25.17         36.58        12.88 o
  26   0   4         29.32         25.10        13.31 o
 -27   1   4         14.10         15.44         7.73 o
 -26   1   4         19.34         12.26         7.20 o
 -25   1   4         18.29         36.13         7.76 o
 -24   1   4         10.41         -5.85         7.59 o
 -23   1   4         75.80         78.79         6.50 o
 -22   1   4        172.98        176.60         7.81 o
 -21   1   4        348.99        344.64         9.82 o
 -20   1   4         29.69         26.91         5.49 o
 -19   1   4         91.17         81.05         5.83 o
 -18   1   4        747.45        781.43        15.89 o
 -17   1   4          6.18          4.49         6.47 o
 -16   1   4          6.63          9.19         3.16 o
 -15   1   4         11.59          8.17         2.65 o
 -14   1   4        161.27        172.30         4.48 o
 -13   1   4        508.65        567.86        11.10 o
 -12   1   4        632.97        720.43        11.31 o
 -11   1   4        440.39        507.49         7.54 o
 -10   1   4       1864.39       2088.66        18.90 o
  -9   1   4       1179.93       1302.46        13.55 o
  -8   1   4        126.80        114.30         3.04 o
  -7   1   4        417.72        381.85         5.20 o
  -6   1   4       3576.23       3940.81        37.33 o
  -5   1   4       3504.61       3913.38        35.99 o
  -4   1   4        873.74        915.41        11.36 o
  -3   1   4          6.97          4.63         1.75 o
  -2   1   4        316.77        363.61         5.26 o
  -1   1   4       1496.73       1742.07        19.32 o
   0   1   4       2092.34       2393.08        33.04 o
   1   1   4        645.62        768.68        12.45 o
   2   1   4       4058.92       4590.12        49.35 o
   3   1   4       3587.09       4134.17        44.17 o
   4   1   4         34.50         25.00         2.15 o
   5   1   4       2561.86       2949.57        31.87 o
   6   1   4       2314.76       2719.73        32.66 o
   7   1   4        973.67       1112.53        15.97 o
   8   1   4          5.28          8.85         2.63 o
   9   1   4        266.66        279.83         5.55 o
  10   1   4        358.54        461.88         7.41 o
  11   1   4          3.23          4.84         2.88 o
  12   1   4          9.14          1.17         3.13 o
  13   1   4         23.88         12.40         3.28 o
  14   1   4        249.10        209.64         7.44 o
  15   1   4       1134.42       1165.90        33.78 o
  16   1   4        432.14        442.45        11.26 o
  17   1   4          8.27         15.54         5.01 o
  18   1   4         11.78         20.01         5.21 o
  19   1   4        319.34        363.58        19.77 o
  20   1   4         40.68         53.62         6.57 o
  21   1   4         34.96         60.61         9.57 o
  22   1   4        100.31        144.83        13.26 o
  23   1   4          2.51          6.10         5.97 o
  24   1   4          6.60          3.83         8.28 o
  25   1   4          6.24          1.69         8.62 o
  26   1   4          4.43         -5.91         8.58 o
 -26   2   4          8.34         -1.05         7.81 o
 -25   2   4         16.69         17.14         7.78 o
 -24   2   4         17.14          0.61         7.28 o
 -23   2   4          0.55         -4.96         4.96 o
 -22   2   4         10.65          7.39         5.11 o
 -21   2   4          0.33          1.53         4.77 o
 -20   2   4         18.71         20.01         4.56 o
 -19   2   4         72.05         73.77         7.09 o
 -18   2   4        254.05        271.90         7.98 o
 -17   2   4          2.25         -3.18         3.53 o
 -16   2   4        157.81        138.90         4.44 o
 -15   2   4        859.72        921.33        17.92 o
 -14   2   4        176.14        150.20         4.81 o
 -13   2   4        111.06         99.71         4.42 o
 -12   2   4         28.14         23.41         2.51 o
 -11   2   4        206.53        196.09         4.01 o
 -10   2   4         13.73         18.48         2.02 o
  -9   2   4          0.03          3.22         1.93 o
  -8   2   4        543.78        546.64         6.76 o
  -7   2   4          2.70          1.74         2.08 o
  -6   2   4       1148.31       1293.45        18.39 o
  -5   2   4       1468.35       1659.69        23.62 o
  -4   2   4        168.44        145.63         4.14 o
  -3   2   4        570.67        658.98         7.38 o
  -2   2   4        988.28       1222.35        17.77 o
  -1   2   4       1282.70       1524.78        21.87 o
   0   2   4         95.12         93.01         3.21 o
   1   2   4        694.50        702.15         9.91 o
   2   2   4        352.07        404.12         6.14 o
   3   2   4          3.40          5.76         2.24 o
   4   2   4        596.00        673.85         8.83 o
   5   2   4        204.00        180.44         3.80 o
   6   2   4         35.88         37.11         2.27 o
   7   2   4         41.42         34.49         2.41 o
   8   2   4        396.47        395.02         7.76 o
   9   2   4        196.46        207.27         4.78 o
  10   2   4        344.16        373.69         7.18 o
  11   2   4        227.67        224.89         7.37 o
  12   2   4        757.75        898.57        17.18 o
  13   2   4        219.83        258.72         6.71 o
  14   2   4          4.17          5.22         3.61 o
  15   2   4         31.02         37.08         4.36 o
  16   2   4        159.61        183.07         8.12 o
  17   2   4         20.56         28.72         5.08 o
  18   2   4          1.76         -3.33         5.02 o
  19   2   4          0.06         13.11         4.72 o
  20   2   4          0.09          6.24         6.03 o
  21   2   4          2.23         -5.76         5.76 o
  22   2   4         43.58         54.62         7.48 o
  23   2   4          0.48         -1.54         6.44 o
  24   2   4         31.48         68.74         9.20 o
  25   2   4         48.37         69.11         8.11 o
 -24   3   4          6.42          7.48         8.03 o
 -23   3   4          0.80         -0.44         6.22 o
 -22   3   4         15.80          2.44         5.73 o
 -21   3   4         17.60         16.76         5.52 o
 -20   3   4          1.61         -4.11         8.56 o
 -19   3   4          1.44         -4.25         4.25 o
 -18   3   4          8.80          9.39         4.60 o
 -17   3   4          4.23         -0.03         3.99 o
 -16   3   4         10.43          8.44         3.78 o
 -15   3   4          0.25         -0.24         4.13 o
 -14   3   4        390.04        391.52        12.97 o
 -13   3   4          0.82         -1.36         3.07 o
 -12   3   4       1022.02       1056.21        23.25 o
 -11   3   4          0.88          3.50         2.38 o
 -10   3   4         21.52         17.84         2.53 o
  -9   3   4        558.62        561.87        10.07 o
  -8   3   4         83.00         78.61         2.77 o
  -7   3   4         25.56         27.18         2.36 o
  -6   3   4          2.15          0.14         2.21 o
  -5   3   4         45.10         48.85         2.40 o
  -4   3   4        123.26        128.70         3.23 o
  -3   3   4         19.94         19.21         1.98 o
  -2   3   4          5.03          3.19         2.27 o
  -1   3   4        208.99        196.41         5.87 o
   0   3   4         26.78         28.59         2.52 o
   1   3   4        231.19        257.11         4.96 o
   2   3   4        109.77         88.37         2.91 o
   3   3   4         96.41         73.05         2.76 o
   4   3   4        885.96        969.18        11.66 o
   5   3   4        646.74        773.30        17.56 o
   6   3   4        164.19        180.99         3.91 o
   7   3   4        107.93        112.86         3.38 o
   8   3   4         66.27         56.67         2.85 o
   9   3   4          1.27          2.97         2.18 o
  10   3   4        485.16        532.17        14.16 o
  11   3   4          2.40         -2.02         3.64 o
  12   3   4         52.64         45.89         4.07 o
  13   3   4        151.17        145.76         6.69 o
  14   3   4         40.42         42.26         4.93 o
  15   3   4          2.99         -4.90         5.07 o
  16   3   4          1.69          7.09         5.22 o
  17   3   4          3.98          4.97         3.95 o
  18   3   4         54.91         50.39         5.03 o
  19   3   4         24.60         23.71         4.10 o
  20   3   4         19.82         22.02         4.39 o
  21   3   4          6.36         17.13         8.40 o
  22   3   4         10.29         19.92        11.35 o
  23   3   4         26.41         29.85        11.63 o
 -22   4   4         11.94         -5.57         8.57 o
 -21   4   4          4.33          4.48         7.49 o
 -20   4   4          0.28          0.25         6.71 o
 -19   4   4          2.19         -3.76         6.74 o
 -18   4   4          0.44          4.35         7.17 o
 -17   4   4         26.37         34.31         6.90 o
 -16   4   4          0.02          1.43         6.60 o
 -15   4   4         14.24          7.50         6.18 o
 -14   4   4         47.69         48.13         5.36 o
 -13   4   4         48.06         41.93         4.95 o
 -12   4   4        104.29         89.45         5.08 o
 -11   4   4          0.18         -0.76         3.47 o
 -10   4   4          1.40         -0.16         2.70 o
  -9   4   4          0.32          3.31         3.20 o
  -8   4   4         12.98         13.51         3.00 o
  -7   4   4         40.02         42.90         3.41 o
  -6   4   4          7.22          6.89         2.82 o
  -5   4   4          6.38         -3.03         3.03 o
  -4   4   4          6.47          6.22         2.65 o
  -3   4   4         23.95         24.90         3.21 o
  -2   4   4         86.09         76.58         5.03 o
  -1   4   4          6.11          3.44         2.61 o
   0   4   4          0.55          2.39         2.35 o
   1   4   4         32.28         31.05         3.10 o
   2   4   4         33.76         33.47         2.38 o
   3   4   4         42.40         46.58         2.98 o
   4   4   4         35.85         35.55         3.10 o
   5   4   4         22.06         18.65         2.23 o
   6   4   4         95.33         83.77         3.41 o
   7   4   4        234.20        209.24         5.62 o
   8   4   4         48.50         50.71         3.90 o
   9   4   4          5.34          4.73         3.33 o
  10   4   4        109.14         93.86         5.66 o
  11   4   4          0.39          2.96         5.85 o
  12   4   4          0.11          3.88         4.42 o
  13   4   4          7.12         10.61         6.13 o
  14   4   4          8.11          1.32         6.33 o
  15   4   4         16.33         16.02         6.09 o
  16   4   4         43.16         47.86         7.42 o
  17   4   4          8.69          1.56        10.43 o
  18   4   4         44.83         50.02         9.19 o
  19   4   4         26.20         27.00        10.02 o
  20   4   4          9.35          8.37         9.02 o
  21   4   4          0.21         21.75        11.75 o
 -18   5   4         18.96         26.50         7.60 o
 -17   5   4          3.84         -1.67        10.91 o
 -16   5   4          0.11         -6.91         6.91 o
 -15   5   4          0.54          2.92         6.71 o
 -14   5   4         15.77         15.70         6.49 o
 -13   5   4          5.24         10.05         6.12 o
 -12   5   4          9.16          3.12         6.07 o
 -11   5   4         31.77         27.55         5.57 o
 -10   5   4         26.40         22.57         5.67 o
  -9   5   4          7.68          8.55         4.65 o
  -8   5   4          1.23          3.15         3.99 o
  -7   5   4         28.21         22.69         3.90 o
  -6   5   4         59.43         57.51         4.88 o
  -5   5   4          2.47         -0.69         3.81 o
  -4   5   4          0.29         -2.91         2.91 o
  -3   5   4          3.58          1.16         3.27 o
  -2   5   4         40.99         35.91         3.53 o
  -1   5   4          0.45         -0.90         2.26 o
   0   5   4         14.00         13.04         2.29 o
   1   5   4        179.27        156.41         5.62 o
   2   5   4        165.49        151.45         4.17 o
   3   5   4         44.45         43.25         6.34 o
   4   5   4          1.23          0.67         3.22 o
   5   5   4         37.84         28.42         4.21 o
   6   5   4         15.72         17.77         4.46 o
   7   5   4          0.79         -0.14         4.04 o
   8   5   4          1.28          1.19         5.13 o
   9   5   4          3.70         -0.21         5.78 o
  10   5   4         35.80         53.70         9.50 o
  11   5   4          7.82          0.26        14.70 o
  12   5   4          0.56          1.08         8.42 o
  13   5   4         23.81         25.19        15.85 o
  14   5   4         96.88         86.83        10.69 o
  15   5   4         32.10         23.64         9.17 o
  16   5   4          0.35          0.89         7.70 o
  17   5   4         25.62         23.05         9.35 o
 -12   6   4          1.24          2.33         9.62 o
 -11   6   4          0.46         -6.66        10.37 o
 -10   6   4          1.55         20.24        10.85 o
  -9   6   4          0.38         14.85         9.12 o
  -8   6   4          0.07         -8.08         8.08 o
  -7   6   4          0.37         12.16         9.32 o
  -6   6   4         12.39         25.31         8.51 o
  -5   6   4        145.19        154.32        11.47 o
  -4   6   4          9.08         11.14         8.91 o
  -3   6   4          1.23         -6.87         6.87 o
  -2   6   4        157.36        167.13        10.94 o
  -1   6   4         46.75         53.93         9.35 o
   0   6   4          2.66          8.92         9.65 o
   1   6   4          0.16         -5.50         8.32 o
   2   6   4          1.20          6.99         8.36 o
   3   6   4          0.03          9.02        11.56 o
   4   6   4          0.46        -11.08        11.08 o
   5   6   4          0.19         -9.44         9.77 o
   6   6   4          3.06         -6.27        12.92 o
   7   6   4         70.61         80.09        17.86 o
   8   6   4         35.30         23.88        14.09 o
   9   6   4          1.30          1.21         9.01 o
  10   6   4         23.93          7.45        17.32 o
  11   6   4         61.66         69.54        11.68 o
 -26   1   5          0.27         -5.32         7.48 o
 -25   1   5          0.14          4.22         6.90 o
 -24   1   5          8.74         21.54         7.97 o
 -23   1   5          0.08          6.20         8.58 o
 -22   1   5          5.39          3.07         6.87 o
 -21   1   5          8.63         10.86         6.65 o
 -20   1   5         67.48         72.06         4.66 o
 -19   1   5         29.26         29.84         3.52 o
 -18   1   5          4.57         13.01         5.89 o
 -17   1   5         50.62         57.21         3.76 o
 -16   1   5         15.91         20.05         2.94 o
 -15   1   5          5.78          6.81         2.69 o
 -14   1   5          0.88          0.25         2.68 o
 -13   1   5         88.97         72.66         4.00 o
 -12   1   5          1.83          4.36         2.57 o
 -11   1   5        140.95        143.44         4.10 o
 -10   1   5         54.71         58.50         3.63 o
  -9   1   5         46.28         45.16         2.97 o
  -8   1   5        492.28        526.09         9.16 o
  -7   1   5        662.22        731.87         9.39 o
  -6   1   5         46.36         49.72         2.44 o
  -5   1   5        214.80        202.32         4.30 o
  -4   1   5        440.63        437.92         6.41 o
  -3   1   5         82.85         71.97         2.67 o
  -2   1   5         53.80         59.93         2.83 o
  -1   1   5         27.01         26.01         2.81 o
   0   1   5        159.37        163.81         4.69 o
   1   1   5        820.91        964.28        17.67 o
   2   1   5        177.95        156.01         4.73 o
   3   1   5        137.20        157.57         5.09 o
   4   1   5          2.32         -0.18         2.76 o
   5   1   5        430.67        389.87         6.92 o
   6   1   5        244.26        251.46         7.11 o
   7   1   5         40.20         41.47         3.14 o
   8   1   5        157.83        146.22         4.67 o
   9   1   5        221.43        215.56         5.69 o
  10   1   5          4.12         -2.20         3.43 o
  11   1   5          0.08         -1.80         3.39 o
  12   1   5         68.88         81.47         4.52 o
  13   1   5         70.21         61.82         4.87 o
  14   1   5         72.43         62.39         5.51 o
  15   1   5         25.21         31.15         5.50 o
  16   1   5          1.10          1.09         5.44 o
  17   1   5          0.30         -7.30         7.30 o
  18   1   5         42.40         22.68         7.43 o
  19   1   5          6.39         23.66         8.71 o
  20   1   5          5.81          2.88         6.89 o
  21   1   5          3.56          7.56         7.58 o
  22   1   5          4.78         13.36         6.62 o
  23   1   5         10.04          5.23         7.23 o
  24   1   5          0.84          1.09         8.08 o
  25   1   5          0.00         -0.12         9.65 o
 -25   2   5         15.12         17.71         8.20 o
 -24   2   5         14.40         15.85         8.26 o
 -23   2   5         19.11         27.87         7.13 o
 -22   2   5         11.70          0.12         9.29 o
 -21   2   5          0.13          0.52         5.77 o
 -20   2   5          0.20         -1.03         6.62 o
 -19   2   5          2.15          2.44         4.35 o
 -18   2   5        269.71        289.13        11.60 o
 -17   2   5          0.79          0.39         3.63 o
 -16   2   5         91.79         72.84         5.37 o
 -15   2   5        174.68        194.39         6.29 o
 -14   2   5        185.50        192.82         5.67 o
 -13   2   5        122.14        127.07         4.25 o
 -12   2   5        337.88        345.99         9.99 o
 -11   2   5        220.66        179.26         5.86 o
 -10   2   5        172.11        142.74         5.35 o
  -9   2   5        819.14        840.42        17.60 o
  -8   2   5          8.57          8.51         2.25 o
  -7   2   5         93.33         95.86         3.02 o
  -6   2   5        348.25        383.06         8.21 o
  -5   2   5        657.29        752.18        11.12 o
  -4   2   5          3.63          3.28         2.55 o
  -3   2   5         13.45         16.34         2.60 o
  -2   2   5        172.50        159.89         4.09 o
  -1   2   5       1191.56       1318.77        16.14 o
   0   2   5         31.18         21.45         3.22 o
   1   2   5        469.45        514.45         8.38 o
   2   2   5        395.83        390.70         7.14 o
   3   2   5         66.07         65.10         3.32 o
   4   2   5       1307.55       1519.59        16.84 o
   5   2   5          4.93          4.73         2.29 o
   6   2   5         71.47         63.51         3.09 o
   7   2   5          0.17         -0.86         2.45 o
   8   2   5        125.67         97.59         3.37 o
   9   2   5        317.26        293.21         6.99 o
  10   2   5          3.96          2.89         3.27 o
  11   2   5        357.76        321.20         8.12 o
  12   2   5        446.58        424.49         9.61 o
  13   2   5         78.70         66.67         4.93 o
  14   2   5         10.30         14.14         4.63 o
  15   2   5         76.63        100.08         7.65 o
  16   2   5        128.28        138.04         7.91 o
  17   2   5         52.40         49.41         7.69 o
  18   2   5         15.87         14.29         7.50 o
  19   2   5          5.44         10.61         6.32 o
  20   2   5         11.35          4.95         9.37 o
  21   2   5          2.90          2.60         6.55 o
  22   2   5         45.08         38.07         7.32 o
  23   2   5          0.58          5.68         8.28 o
  24   2   5         23.34         27.58         7.74 o
 -23   3   5         29.66         56.36        14.38 o
 -22   3   5         12.38         21.23         6.52 o
 -21   3   5         17.06         28.78         6.50 o
 -20   3   5         47.26         57.49         7.16 o
 -19   3   5        123.63        122.31         8.26 o
 -18   3   5         13.12         16.38         6.39 o
 -17   3   5         43.24         39.41         6.20 o
 -16   3   5        104.16         97.89         5.62 o
 -15   3   5         16.50         10.67         4.19 o
 -14   3   5         18.56         10.08         4.21 o
 -13   3   5         39.76         31.64         3.90 o
 -12   3   5        169.05        129.88         4.72 o
 -11   3   5        139.35        155.13         4.01 o
 -10   3   5        725.74        829.36        16.10 o
  -9   3   5         77.46         83.62         3.29 o
  -8   3   5        422.07        486.29         9.40 o
  -7   3   5        182.98        178.31         4.21 o
  -6   3   5        151.05        152.85         4.43 o
  -5   3   5        230.36        211.18         4.78 o
  -4   3   5        411.47        410.89         7.13 o
  -3   3   5        166.30        159.47         4.48 o
  -2   3   5         15.63          9.34         2.63 o
  -1   3   5         44.23         42.86         3.12 o
   0   3   5         78.45         76.26         3.62 o
   1   3   5         63.69         43.19         3.24 o
   2   3   5        234.61        213.98         5.45 o
   3   3   5          2.17         -3.07         3.36 o
   4   3   5        647.85        638.55         9.86 o
   5   3   5        108.96         90.99         3.98 o
   6   3   5        186.07        185.01         5.17 o
   7   3   5        601.71        680.91        13.83 o
   8   3   5        361.40        382.33         7.89 o
   9   3   5        223.25        234.98         5.91 o
  10   3   5        126.73         99.21         4.42 o
  11   3   5         74.02         81.90         4.27 o
  12   3   5         73.76         97.44         7.94 o
  13   3   5          6.13          4.57         3.44 o
  14   3   5          4.12          5.13         3.76 o
  15   3   5         10.59          5.27         3.40 o
  16   3   5         12.39          3.86         6.00 o
  17   3   5         76.52         59.97         4.62 o
  18   3   5         19.71         10.50         6.76 o
  19   3   5         17.88         10.41         5.31 o
  20   3   5         43.62         59.71         9.42 o
  21   3   5         60.04         78.44        10.11 o
  22   3   5          0.24         -5.54         9.17 o
 -21   4   5          2.98          4.49         8.72 o
 -20   4   5          0.02         -3.59         9.42 o
 -19   4   5          2.49         -6.74         8.28 o
 -18   4   5          0.26         -1.33         6.63 o
 -17   4   5         50.76         67.04         8.96 o
 -16   4   5         84.25         84.60        13.55 o
 -15   4   5         15.64         20.59         6.57 o
 -14   4   5         36.64         41.03         5.90 o
 -13   4   5        135.30        129.72         5.94 o
 -12   4   5         31.57         28.40         4.16 o
 -11   4   5         58.24         58.20         4.03 o
 -10   4   5        134.04        119.17         4.61 o
  -9   4   5         38.88         32.22         4.04 o
  -8   4   5         72.05         64.33         3.77 o
  -7   4   5          0.17          0.61         2.92 o
  -6   4   5         45.48         42.14         3.24 o
  -5   4   5         56.20         47.98         3.78 o
  -4   4   5         15.20          6.03         3.22 o
  -3   4   5        434.36        432.92        15.34 o
  -2   4   5         55.31         51.33         3.72 o
  -1   4   5         41.10         45.12         3.42 o
   0   4   5        446.90        495.29        10.99 o
   1   4   5        451.77        495.26        10.56 o
   2   4   5         98.60         99.01         4.30 o
   3   4   5         10.00          6.97         3.05 o
   4   4   5         15.94         21.15         3.00 o
   5   4   5         72.26         69.56         3.72 o
   6   4   5         23.24         32.81         3.12 o
   7   4   5          0.57         -1.27         2.83 o
   8   4   5         64.41         62.72         4.48 o
   9   4   5          0.69         -3.88         3.88 o
  10   4   5        425.72        387.12        16.91 o
  11   4   5        102.90         86.60         6.48 o
  12   4   5          1.33          0.61         5.55 o
  13   4   5         65.99         77.27        11.20 o
  14   4   5         78.60         99.26         9.48 o
  15   4   5         24.20         29.69         8.22 o
  16   4   5         26.44         28.31         9.44 o
  17   4   5         12.58         11.72         8.54 o
  18   4   5         10.80         30.76         8.75 o
  19   4   5          5.33         17.03         9.05 o
 -16   5   5          7.62         -7.26         9.09 o
 -15   5   5          1.57         -2.27         7.99 o
 -14   5   5          0.13         10.23         7.05 o
 -13   5   5          1.00          1.28         6.93 o
 -12   5   5         21.57         14.47         6.32 o
 -11   5   5          0.29          5.83         6.08 o
 -10   5   5         98.16        102.73         7.30 o
  -9   5   5         65.33         72.62         7.14 o
  -8   5   5          9.26          5.53         5.33 o
  -7   5   5          7.87         19.82         4.80 o
  -6   5   5         32.56         31.94         5.29 o
  -5   5   5         37.44         37.19         5.04 o
  -4   5   5         10.09         15.00         4.34 o
  -3   5   5        136.15        131.19         5.59 o
  -2   5   5        144.87        159.61         5.61 o
  -1   5   5          0.56          5.21         3.13 o
   0   5   5          3.48          0.17         3.21 o
   1   5   5          0.32          2.94         3.07 o
   2   5   5          6.41          5.15         3.18 o
   3   5   5         11.11         11.76         3.71 o
   4   5   5         80.62         69.25         6.25 o
   5   5   5          1.55          4.63         3.72 o
   6   5   5         11.69         16.28         4.53 o
   7   5   5        127.93        130.09         6.95 o
   8   5   5         69.76         84.42         8.29 o
   9   5   5          9.44         14.68         5.79 o
  10   5   5          0.67         16.88         8.42 o
  11   5   5         36.99         46.05        10.00 o
  12   5   5         41.30         33.88        10.97 o
  13   5   5          0.20          6.43        12.10 o
  14   5   5         11.84          8.37         9.23 o
  15   5   5          3.39         -9.12         9.12 o
  -9   6   5          0.09          8.19        10.59 o
  -8   6   5          1.53         10.57         9.27 o
  -7   6   5          4.86         12.67         8.94 o
  -6   6   5          1.80          2.99         9.84 o
  -5   6   5          0.48          1.18         8.99 o
  -4   6   5          0.00         -0.31         9.77 o
  -3   6   5          1.48          1.28        10.68 o
  -2   6   5          1.04         -7.77         8.31 o
  -1   6   5          9.36         17.83         6.80 o
   0   6   5         27.42         41.89         8.22 o
   1   6   5         50.66         50.88         7.98 o
   2   6   5         11.40         20.49         8.18 o
   3   6   5          0.44          3.30         7.26 o
   4   6   5          5.48         13.05        11.65 o
   5   6   5         24.58         40.84        12.75 o
   6   6   5         44.23         59.31        14.87 o
   7   6   5          3.75        -11.00        14.02 o
   8   6   5         11.62         24.24        14.45 o
 -25   0   6         76.32        103.64        21.17 o
 -24   0   6         35.37         47.94        11.41 o
 -23   0   6          3.24         -9.96        14.41 o
 -22   0   6          9.57         26.24        11.72 o
 -21   0   6        124.66        110.57        12.85 o
 -20   0   6         43.36         26.56        11.75 o
 -19   0   6         70.71         79.57        11.55 o
 -18   0   6        136.03         83.51        11.41 o
 -17   0   6        137.77        100.71        10.65 o
 -16   0   6        124.35        163.76        12.45 o
 -15   0   6         64.54         86.49         5.70 o
 -14   0   6         32.12         43.90         7.04 o
 -13   0   6        177.68        220.46        12.99 o
 -12   0   6        420.35        465.67        28.88 o
 -11   0   6         95.49         92.77         9.15 o
 -10   0   6         32.83         41.88         5.31 o
  -9   0   6        661.94        665.80        29.52 o
  -8   0   6       1005.53       1120.63        35.42 o
  -7   0   6        111.37         99.10         5.34 o
  -6   0   6        310.28        305.99        11.77 o
  -5   0   6         11.53          6.43         3.38 o
  -4   0   6         91.08         92.10         6.69 o
  -3   0   6         57.43         55.63         5.18 o
  -2   0   6         20.19         14.34         4.70 o
  -1   0   6         33.32         37.35         5.14 o
   0   0   6        495.35        483.46        12.57 o
   1   0   6        170.48        141.95         6.21 o
   2   0   6        275.46        301.28         8.62 o
   3   0   6       2708.39       3449.08        54.01 o
   4   0   6         44.14         45.78         5.17 o
   5   0   6          4.43         15.56         4.52 o
   6   0   6        127.01        160.60         7.47 o
   7   0   6         21.40         34.94         5.63 o
   8   0   6        116.73        163.64         8.22 o
   9   0   6         15.31         42.84         6.62 o
  10   0   6         31.03         57.84         7.21 o
  11   0   6         24.75         10.28         7.95 o
  12   0   6        215.64        152.29        10.30 o
  13   0   6          4.75         15.33         7.93 o
  14   0   6         34.90         15.63         8.70 o
  15   0   6         94.68         95.32        11.33 o
  16   0   6         32.80         43.74         9.67 o
  17   0   6         48.71         55.34        11.19 o
  18   0   6         29.04         16.68        15.44 o
  19   0   6         46.71         73.68        17.00 o
  20   0   6         10.88         36.70        11.08 o
  21   0   6          6.88        -11.54        11.58 o
  22   0   6          4.50          1.15        10.43 o
  23   0   6         11.22         -9.44        10.36 o
  24   0   6          3.70        -11.45        19.76 o
 -25   1   6          0.54         26.07         9.39 o
 -24   1   6         13.27         -7.99         7.99 o
 -23   1   6          0.04          3.65         9.21 o
 -22   1   6         26.60         52.76         9.61 o
 -21   1   6          3.47         14.85         7.69 o
 -20   1   6         23.38         15.24         6.64 o
 -19   1   6         37.51         52.07         7.57 o
 -18   1   6        201.94        225.20         8.52 o
 -17   1   6        209.77        199.76         7.95 o
 -16   1   6         89.80         78.05         5.58 o
 -15   1   6         36.88         31.43         5.50 o
 -14   1   6         83.08         79.09         5.34 o
 -13   1   6         30.61         20.37         3.08 o
 -12   1   6          1.63          2.58         5.84 o
 -11   1   6          3.32          0.62         3.10 o
 -10   1   6         64.51         47.15         3.78 o
  -9   1   6        294.59        363.98         9.72 o
  -8   1   6          9.44         15.65         3.50 o
  -7   1   6        181.83        196.50         5.99 o
  -6   1   6        479.51        535.51        10.64 o
  -5   1   6        429.45        537.72        10.90 o
  -4   1   6        552.26        614.34        11.63 o
  -3   1   6        336.19        329.39         7.79 o
  -2   1   6        225.26        232.88         5.31 o
  -1   1   6        231.11        259.75         6.35 o
   0   1   6        449.58        527.58         8.32 o
   1   1   6         65.65         79.06         3.74 o
   2   1   6         71.10         53.38         3.55 o
   3   1   6          2.90         -2.22         3.02 o
   4   1   6         13.59          5.12         2.91 o
   5   1   6          6.42          9.73         3.22 o
   6   1   6         73.49         53.61         4.12 o
   7   1   6        114.49         94.65         4.89 o
   8   1   6        178.58        149.97         4.99 o
   9   1   6         28.63         18.55         4.55 o
  10   1   6        128.46        138.43         5.78 o
  11   1   6        207.11        261.61        12.63 o
  12   1   6         12.44         20.69         5.25 o
  13   1   6        497.74        592.50        16.96 o
  14   1   6         17.84         31.40         8.79 o
  15   1   6         85.72         46.37         6.56 o
  16   1   6          2.59          6.58         6.68 o
  17   1   6          1.02         -1.28         6.40 o
  18   1   6          0.17          6.17         7.79 o
  19   1   6          0.77         16.44         8.42 o
  20   1   6          3.14         -6.12         7.68 o
  21   1   6         16.37         -9.04         9.04 o
  22   1   6          0.23         -6.59         9.73 o
  23   1   6         12.03         13.64         7.80 o
 -24   2   6         16.97         22.43         8.77 o
 -23   2   6          1.46          2.47         7.13 o
 -22   2   6          3.86          5.72         8.75 o
 -21   2   6         23.30         32.54         7.64 o
 -20   2   6         12.10         24.50         9.62 o
 -19   2   6          6.41          4.02         6.00 o
 -18   2   6          5.54          7.29         5.60 o
 -17   2   6         79.24         77.48         7.16 o
 -16   2   6          3.26          7.08         7.06 o
 -15   2   6         10.22         10.61         3.66 o
 -14   2   6        156.15        157.07         6.03 o
 -13   2   6         45.91         45.80         3.46 o
 -12   2   6         20.43         17.54         3.15 o
 -11   2   6         13.99         18.24         3.35 o
 -10   2   6         17.36         14.35         3.36 o
  -9   2   6        324.89        313.68         8.93 o
  -8   2   6        117.27        114.86         4.11 o
  -7   2   6        191.90        185.85         5.58 o
  -6   2   6        207.29        192.69         5.09 o
  -5   2   6          9.70          7.23         2.62 o
  -4   2   6         29.61         22.28         3.40 o
  -3   2   6         20.85         18.54         2.81 o
  -2   2   6         39.21         37.18         2.32 o
  -1   2   6        148.88        158.19         4.83 o
   0   2   6        125.41        108.85         7.05 o
   1   2   6          5.10          6.89         3.51 o
   2   2   6          3.91          9.08         3.30 o
   3   2   6       1188.78       1378.81        17.62 o
   4   2   6         67.40         71.20         3.30 o
   5   2   6         69.67         50.58         3.32 o
   6   2   6         70.75         90.03         4.33 o
   7   2   6         94.27        112.26         4.45 o
   8   2   6        125.68        144.33         5.97 o
   9   2   6          3.88          0.25         3.12 o
  10   2   6        257.12        313.68         9.94 o
  11   2   6          1.71          3.17         5.17 o
  12   2   6        382.21        388.46        10.44 o
  13   2   6         14.20          5.15         5.27 o
  14   2   6          5.69         14.12         5.55 o
  15   2   6          0.67         -0.65         4.76 o
  16   2   6         57.05         57.08         5.70 o
  17   2   6         15.31         18.85         5.67 o
  18   2   6          1.94          0.39         6.08 o
  19   2   6         10.28         21.03         7.18 o
  20   2   6         14.66         25.65        11.72 o
  21   2   6          0.22         13.73         6.74 o
  22   2   6          2.06         18.93        10.55 o
 -22   3   6          0.29         -3.96         8.46 o
 -21   3   6          5.79          0.25         7.68 o
 -20   3   6         12.81         17.61         6.74 o
 -19   3   6          1.25         -5.37         6.40 o
 -18   3   6          3.54          6.04         6.33 o
 -17   3   6          0.17          0.11         5.82 o
 -16   3   6         26.15         23.14         9.05 o
 -15   3   6         63.96         74.96         8.57 o
 -14   3   6         22.93         25.31         5.82 o
 -13   3   6          6.44          4.50         3.78 o
 -12   3   6         61.63         50.54         3.66 o
 -11   3   6         18.68          8.26         4.06 o
 -10   3   6          2.30          0.00         3.01 o
  -9   3   6        143.00        126.98         4.56 o
  -8   3   6         60.03         53.27         3.50 o
  -7   3   6        438.59        416.07        11.43 o
  -6   3   6         23.08         21.84         2.60 o
  -5   3   6         66.53         45.22         3.86 o
  -4   3   6         27.65         25.05         3.82 o
  -3   3   6        101.22        104.22         4.29 o
  -2   3   6          8.96          3.84         2.91 o
  -1   3   6          2.67          3.52         3.49 o
   0   3   6         51.47         53.85         3.80 o
   1   3   6         70.44         85.62         4.52 o
   2   3   6         53.86         62.06         4.26 o
   3   3   6          7.93         12.39         3.55 o
   4   3   6        488.25        524.36        15.32 o
   5   3   6         15.74         18.10         3.72 o
   6   3   6        747.42        781.18        30.82 o
   7   3   6         92.09         80.89         4.75 o
   8   3   6        129.64        114.06         5.38 o
   9   3   6        245.77        250.28         9.65 o
  10   3   6         12.06         15.06         3.83 o
  11   3   6         35.89         28.61         5.24 o
  12   3   6         10.21         22.98         6.67 o
  13   3   6          5.11         -4.22         5.31 o
  14   3   6         32.79         52.50         9.34 o
  15   3   6          9.06          7.93         4.24 o
  16   3   6         11.62         18.05         5.51 o
  17   3   6         23.03         29.81         9.24 o
  18   3   6          0.49          4.90         8.11 o
  19   3   6          3.77          6.45         8.38 o
  20   3   6          0.74         -0.72         7.97 o
 -19   4   6          1.44         10.20         9.27 o
 -18   4   6          1.87          7.23         8.23 o
 -17   4   6          0.29          0.02        13.76 o
 -16   4   6          8.77         19.97        11.32 o
 -15   4   6          2.63         -1.62        12.70 o
 -14   4   6          1.14          5.80         7.98 o
 -13   4   6         19.90         13.54         5.58 o
 -12   4   6          2.55          4.40         4.62 o
 -11   4   6          1.76          0.74         4.11 o
 -10   4   6          0.11         -4.19         4.19 o
  -9   4   6          7.60         11.19         4.67 o
  -8   4   6          0.05         -0.73         4.09 o
  -7   4   6          8.73         14.76         4.15 o
  -6   4   6         24.29         25.65         4.62 o
  -5   4   6          6.60          4.77         4.97 o
  -4   4   6          9.16          3.13         4.25 o
  -3   4   6          4.44          7.37         3.93 o
  -2   4   6         33.40         28.25         4.11 o
  -1   4   6         84.77         62.15         4.85 o
   0   4   6          8.57         -1.18         3.52 o
   1   4   6         15.01         10.31         3.49 o
   2   4   6          8.59         10.67         3.87 o
   3   4   6          3.87          4.98         3.75 o
   4   4   6          0.39          2.15         3.65 o
   5   4   6          5.29          6.85         3.45 o
   6   4   6          0.06         -4.51         4.51 o
   7   4   6        104.89         96.67         8.06 o
   8   4   6          0.66          3.29         4.30 o
   9   4   6          6.42         -2.45         4.15 o
  10   4   6         29.46         32.51         4.13 o
  11   4   6         50.14         46.85         6.38 o
  12   4   6          4.21          4.16         7.53 o
  13   4   6          0.59         17.82         8.59 o
  14   4   6         22.29         24.84         7.81 o
  15   4   6          3.71          0.65         9.30 o
  16   4   6          1.94          8.45         8.66 o
  17   4   6          1.51          4.93         9.32 o
 -14   5   6          1.05         -4.17         7.54 o
 -13   5   6         18.72         17.92         7.32 o
 -12   5   6          1.63         12.97         6.79 o
 -11   5   6          9.83         11.09         6.69 o
 -10   5   6          1.80         -1.03         6.05 o
  -9   5   6          0.22         10.95         5.91 o
  -8   5   6          7.37         -3.72         6.06 o
  -7   5   6         15.49         19.98         6.35 o
  -6   5   6          0.36          8.74         5.90 o
  -5   5   6         13.25         15.33         6.07 o
  -4   5   6         59.80         56.72         6.27 o
  -3   5   6          9.99         12.20         5.32 o
  -2   5   6          3.00          9.19         4.92 o
  -1   5   6         25.28         14.24         4.31 o
   0   5   6          4.68          4.41         4.15 o
   1   5   6          0.01          0.61         4.52 o
   2   5   6          1.29          3.88         4.82 o
   3   5   6         11.12          0.14         5.00 o
   4   5   6         16.55         15.89         5.45 o
   5   5   6         12.11         20.63         5.72 o
   6   5   6          0.91          5.80         6.73 o
   7   5   6         23.90         21.38         6.11 o
   8   5   6         17.16         22.65         6.40 o
   9   5   6          2.71         16.71         6.43 o
  10   5   6          6.54         12.96         6.34 o
  11   5   6          9.31         -2.36         7.02 o
  12   5   6          0.38         -1.36         8.07 o
  13   5   6          0.68         -3.52         9.54 o
  -3   6   6          5.17         21.69        10.65 o
  -2   6   6          3.40         12.53        13.57 o
  -1   6   6         47.88         67.77        13.31 o
   0   6   6         15.09          8.95        10.35 o
   1   6   6          0.21         -0.04         8.40 o
 -23   1   7          0.32         -6.44         8.49 o
 -22   1   7          0.30         -5.39         8.56 o
 -21   1   7          0.23         -5.16         7.38 o
 -20   1   7         16.46         27.12         8.07 o
 -19   1   7          3.78         -2.09         7.83 o
 -18   1   7          1.28          0.49         5.21 o
 -17   1   7         10.33         16.73         5.46 o
 -16   1   7          2.49         10.76         5.47 o
 -15   1   7         17.92         28.13         5.79 o
 -14   1   7          0.93          4.09         3.85 o
 -13   1   7          0.58          8.58         5.02 o
 -12   1   7         72.85         68.73         5.83 o
 -11   1   7         45.94         37.13         5.46 o
 -10   1   7         39.99         29.77         7.12 o
  -9   1   7          0.25          0.85         3.11 o
  -8   1   7          0.84         -0.39         4.65 o
  -7   1   7         35.11         43.79         3.32 o
  -6   1   7          0.82          3.59         2.93 o
  -5   1   7         11.15          9.51         2.90 o
  -4   1   7          3.96          5.16         2.97 o
  -3   1   7        199.69        179.17         5.46 o
  -2   1   7         53.80         48.71         3.92 o
  -1   1   7          0.27         -1.68         3.10 o
   0   1   7          1.16         -2.80         2.98 o
   1   1   7         37.01         34.07         3.40 o
   2   1   7         52.80         51.54         3.61 o
   3   1   7        133.88        121.06         4.83 o
   4   1   7         47.27         46.50         5.20 o
   5   1   7         74.50         87.16         5.11 o
   6   1   7        102.79         82.51         5.49 o
   7   1   7         16.80         17.22         4.68 o
   8   1   7         16.22         21.64         5.37 o
   9   1   7         15.98          4.65         4.70 o
  10   1   7         51.64         44.87         5.16 o
  11   1   7          0.12         -5.23         5.23 o
  12   1   7          3.92          7.04         6.79 o
  13   1   7          1.38         -2.71         5.49 o
  14   1   7         15.09          5.80         5.79 o
  15   1   7          1.89         -5.60         7.21 o
  16   1   7          2.64         -6.86         6.86 o
  17   1   7          0.13         -5.15         8.05 o
  18   1   7          0.34         -2.60         8.10 o
  19   1   7          3.21         16.56         8.74 o
  20   1   7          1.78        -11.68        18.13 o
  21   1   7         10.59         15.69         9.07 o
 -22   2   7         25.36         36.40         8.47 o
 -21   2   7         10.24         13.78         7.94 o
 -20   2   7          6.11          0.48         6.69 o
 -19   2   7          0.15          0.88         9.60 o
 -18   2   7          5.87         11.95         7.52 o
 -17   2   7          1.87          6.61         6.57 o
 -16   2   7          9.26         -2.50         6.94 o
 -15   2   7        109.21         90.09         6.61 o
 -14   2   7          0.50         -3.71         3.71 o
 -13   2   7        101.64        121.30         6.84 o
 -12   2   7          0.53          3.07         4.10 o
 -11   2   7         96.38         73.63         5.81 o
 -10   2   7        285.52        315.79        13.90 o
  -9   2   7        161.68        142.95         7.40 o
  -8   2   7          5.10          7.14         4.41 o
  -7   2   7        258.11        266.33         7.69 o
  -6   2   7         24.98         20.92         3.94 o
  -5   2   7          2.83         -3.07         3.07 o
  -4   2   7         53.19         53.05         4.00 o
  -3   2   7          0.40         -0.51         2.37 o
  -2   2   7          0.32         -3.53         3.53 o
  -1   2   7         26.83         27.44         2.38 o
   0   2   7          9.92         10.57         2.30 o
   1   2   7         12.40         24.65         3.93 o
   2   2   7         83.62         82.20         4.51 o
   3   2   7        107.59         82.46         4.69 o
   4   2   7        270.05        243.51         8.58 o
   5   2   7         92.29         81.14         6.30 o
   6   2   7         22.13         15.67         4.59 o
   7   2   7          6.69         12.46         3.99 o
   8   2   7          4.51          8.38         4.60 o
   9   2   7         82.64        110.02        11.25 o
  10   2   7          0.97         -1.69         6.15 o
  11   2   7        187.49        154.21         7.58 o
  12   2   7         23.66         31.18         5.93 o
  13   2   7         17.47         10.50         5.28 o
  14   2   7          0.30         -7.33         7.33 o
  15   2   7         61.32         60.06         7.81 o
  16   2   7         39.52         24.78         6.42 o
  17   2   7         29.06         22.80         8.78 o
  18   2   7          1.74         -7.31         7.51 o
  19   2   7          0.21         10.01         6.98 o
  20   2   7         15.83         19.58         7.47 o
 -20   3   7          0.34         -8.50         8.50 o
 -19   3   7          0.58          1.05        10.52 o
 -18   3   7          1.96          0.14         7.65 o
 -17   3   7         35.04         44.51         8.17 o
 -16   3   7          3.32          6.32         7.00 o
 -15   3   7          2.50          5.68         6.31 o
 -14   3   7         17.57         18.56         4.71 o
 -13   3   7          8.98          6.68         4.91 o
 -12   3   7        180.57        164.72        11.81 o
 -11   3   7         54.32         49.19         4.63 o
 -10   3   7          0.66          1.89         3.53 o
  -9   3   7         72.10         61.42         4.39 o
  -8   3   7          0.46          4.68         3.86 o
  -7   3   7         37.57         30.03         3.64 o
  -6   3   7         23.83         27.79         4.70 o
  -5   3   7         52.87         52.59         5.23 o
  -4   3   7          2.87          4.15         4.23 o
  -3   3   7          4.67          3.14         4.57 o
  -2   3   7        121.53        115.42         5.47 o
  -1   3   7         41.86         44.73         5.05 o
   0   3   7         21.17         14.32         5.16 o
   1   3   7         16.90         13.97         4.60 o
   2   3   7         94.31         85.35         5.32 o
   3   3   7          6.83          1.18         4.51 o
   4   3   7          0.06          5.41         4.61 o
   5   3   7        184.14        198.81         8.11 o
   6   3   7          6.84          5.61         5.16 o
   7   3   7         40.11         29.87         5.76 o
   8   3   7        166.16        138.79         7.62 o
   9   3   7         16.38          5.19         5.57 o
  10   3   7          3.98          9.75         5.48 o
  11   3   7          1.57         -4.48         6.08 o
  12   3   7          4.46          8.88         5.87 o
  13   3   7         38.97         33.55         8.91 o
  14   3   7          5.91         -3.32         7.15 o
  15   3   7         13.10         13.21         5.69 o
  16   3   7          0.16         -0.81         6.18 o
  17   3   7          1.29          7.97        10.92 o
  18   3   7          0.09         -7.15        11.59 o
 -17   4   7          0.93         -9.13         9.90 o
 -16   4   7         16.94         26.54         9.36 o
 -15   4   7          1.43         -7.55         8.31 o
 -14   4   7          1.89         -6.45         7.02 o
 -13   4   7          0.33          6.63         5.51 o
 -12   4   7         65.86         80.17         6.90 o
 -11   4   7         26.42         28.91         6.11 o
 -10   4   7          0.84         -2.62         4.77 o
  -9   4   7          0.38         -1.90         5.78 o
  -8   4   7         27.14         17.77         5.90 o
  -7   4   7         11.53         13.91         6.50 o
  -6   4   7          5.92         -3.07         5.68 o
  -5   4   7         68.49         89.41         7.25 o
  -4   4   7         26.39         29.55         5.23 o
  -3   4   7          6.85         10.10         5.74 o
  -2   4   7          0.31         -2.36         4.87 o
  -1   4   7          0.00         -2.94         4.95 o
   0   4   7         26.45         33.98         4.62 o
   1   4   7         46.43         44.79         6.70 o
   2   4   7        158.64        146.06         7.15 o
   3   4   7         42.69         34.58         5.23 o
   4   4   7          0.41          0.30         4.98 o
   5   4   7        176.19        160.49         8.01 o
   6   4   7          0.44          6.05         4.99 o
   7   4   7          0.35          2.10         4.95 o
   8   4   7         14.47          8.13         6.26 o
   9   4   7         29.63         47.40         6.48 o
  10   4   7          8.12         17.55         6.22 o
  11   4   7          2.26         -0.30         6.46 o
  12   4   7          8.61         22.00         8.15 o
  13   4   7          2.30          8.34         6.38 o
  14   4   7          8.47          0.51         7.37 o
  15   4   7         21.46         31.61        10.15 o
 -11   5   7          3.79         13.40         6.88 o
 -10   5   7         18.96         21.12         7.62 o
  -9   5   7         11.88         14.17         6.80 o
  -8   5   7          5.94         12.64         7.01 o
  -7   5   7         36.72         29.33         6.70 o
  -6   5   7          0.15         13.53         7.39 o
  -5   5   7         10.52         -1.42         7.62 o
  -4   5   7          3.19          7.59         6.63 o
  -3   5   7          1.16         -0.49         5.26 o
  -2   5   7         49.06         47.18         7.53 o
  -1   5   7         54.92         54.53         5.90 o
   0   5   7          1.90          0.46         4.74 o
   1   5   7          8.54         11.82         6.09 o
   2   5   7         22.56         18.65         8.12 o
   3   5   7         21.40         30.12         6.42 o
   4   5   7          0.36          0.36         6.62 o
   5   5   7          2.14          2.01         7.55 o
   6   5   7         56.30         66.80         9.44 o
   7   5   7          5.45         11.56         7.19 o
   8   5   7         77.03         70.85        11.47 o
   9   5   7          4.72          3.10         8.35 o
 -22   0   8          8.12        -14.57        14.57 o
 -21   0   8         16.44         17.04        13.17 o
 -20   0   8         23.49         24.11        12.76 o
 -19   0   8          9.92         19.26        11.13 o
 -18   0   8          3.58          8.75        11.30 o
 -17   0   8          0.19         -7.74        10.32 o
 -16   0   8         97.47         76.09         7.87 o
 -15   0   8          1.74          4.67         7.30 o
 -14   0   8         30.04         32.27         8.65 o
 -13   0   8         11.90         13.94        10.08 o
 -12   0   8          4.04          1.03        12.02 o
 -11   0   8         43.09         80.81        10.55 o
 -10   0   8         21.38          4.55         6.92 o
  -9   0   8        119.22        107.65         6.58 o
  -8   0   8         78.76         80.11         7.12 o
  -7   0   8        171.34        169.82        14.21 o
  -6   0   8        152.83        159.49         7.36 o
  -5   0   8         14.60         11.45         5.02 o
  -4   0   8          1.23          5.95         5.24 o
  -3   0   8        332.40        346.83        32.37 o
  -2   0   8         14.41         22.46        10.91 o
  -1   0   8         72.06         86.91        20.21 o
   0   0   8         18.65         17.02         8.09 o
   1   0   8        274.10        307.23        13.96 o
   2   0   8        164.76        133.92        21.29 o
   3   0   8         33.66         17.29         8.23 o
   4   0   8         34.81         44.27         7.53 o
   5   0   8         44.04         36.23         7.51 o
   6   0   8         11.93          1.44         6.62 o
   7   0   8          7.96         -4.32        10.18 o
   8   0   8          3.37         -7.35         7.35 o
   9   0   8         30.65         19.17         8.43 o
  10   0   8         97.05        110.70        11.28 o
  11   0   8         60.59         57.70        10.13 o
  12   0   8         40.45         17.87        12.74 o
  13   0   8          8.55         -7.40        11.57 o
  14   0   8         27.62         38.72        12.84 o
  15   0   8         22.88         12.90        10.24 o
  16   0   8          6.50         39.65        13.84 o
  17   0   8         11.44         15.18        11.87 o
  18   0   8          5.61        -14.22        14.22 o
  19   0   8          8.61         -8.08        13.94 o
  20   0   8          0.12        -11.98        11.98 o
 -21   1   8          0.51         -6.88         8.18 o
 -20   1   8         43.56         41.20         9.33 o
 -19   1   8         20.81         23.53         7.52 o
 -18   1   8          3.02          0.51         7.42 o
 -17   1   8         14.58         21.04         8.02 o
 -16   1   8         24.24         33.50         7.13 o
 -15   1   8          3.79          4.12         4.42 o
 -14   1   8          0.51         12.55         5.99 o
 -13   1   8         14.49         21.72         6.35 o
 -12   1   8          1.74          3.93         6.18 o
 -11   1   8         33.62         31.73         7.34 o
 -10   1   8          5.43         -6.47         6.47 o
  -9   1   8         16.72         15.08         8.53 o
  -8   1   8         86.72         84.96         5.34 o
  -7   1   8        107.76        106.29         4.39 o
  -6   1   8         68.83         72.70         4.87 o
  -5   1   8         77.97         83.45         5.30 o
  -4   1   8        173.78        177.83         7.51 o
  -3   1   8          6.01         14.79         4.48 o
  -2   1   8        117.71        120.34         6.70 o
  -1   1   8         38.97         40.99         4.83 o
   0   1   8        550.65        626.58        13.05 o
   1   1   8         84.33         81.88         6.34 o
   2   1   8        109.83         97.48         6.31 o
   3   1   8          0.52          3.43         4.42 o
   4   1   8         80.55         89.42         6.05 o
   5   1   8         10.22          3.35         4.61 o
   6   1   8         18.10         28.85         5.09 o
   7   1   8         55.21         73.10         6.26 o
   8   1   8          1.39          9.27         5.47 o
   9   1   8         23.08          2.84         5.72 o
  10   1   8         11.24          4.19         5.75 o
  11   1   8        125.30        141.48        10.95 o
  12   1   8         56.37         53.21         8.83 o
  13   1   8         67.10         54.18         9.33 o
  14   1   8          8.60         17.96         7.06 o
  15   1   8         24.74         32.68         7.81 o
  16   1   8          0.42         -6.45         8.05 o
  17   1   8          0.68         -1.29         8.78 o
  18   1   8          1.90         11.60         9.44 o
  19   1   8          0.02          1.19         8.65 o
 -20   2   8          0.20         -9.98         9.98 o
 -19   2   8          0.29         -0.57         9.74 o
 -18   2   8          4.76         11.63        10.80 o
 -17   2   8          9.71         19.11         8.38 o
 -16   2   8          4.58         -7.94         7.94 o
 -15   2   8         11.53          7.24         4.52 o
 -14   2   8          0.25         -4.89         5.18 o
 -13   2   8          6.20         -1.31         5.70 o
 -12   2   8          0.11          0.02         4.94 o
 -11   2   8         40.11         35.75         6.91 o
 -10   2   8         12.23         13.90         4.00 o
  -9   2   8          5.83         -2.28         4.49 o
  -8   2   8         16.89         10.93         4.56 o
  -7   2   8         30.32         30.37         4.57 o
  -6   2   8         29.54         31.49         4.16 o
  -5   2   8          3.25          2.77         5.36 o
  -4   2   8          2.84          0.82         3.34 o
  -3   2   8         56.93         57.20         3.87 o
  -2   2   8         29.83         30.83         3.32 o
  -1   2   8         10.10          4.04         2.76 o
   0   2   8          1.90          5.78         2.75 o
   1   2   8         77.26         90.53         7.10 o
   2   2   8         18.51         20.89         4.37 o
   3   2   8        110.79         96.70         4.90 o
   4   2   8         26.16         28.27         5.74 o
   5   2   8         16.83         35.42         4.77 o
   6   2   8          5.75          2.85         7.43 o
   7   2   8          3.82          2.22         4.61 o
   8   2   8          2.08         -6.28         6.28 o
   9   2   8         20.18         30.46         7.90 o
  10   2   8         65.99         64.64         6.18 o
  11   2   8          0.69         11.16         5.73 o
  12   2   8          3.36          4.30         6.27 o
  13   2   8          7.68         -4.91         5.95 o
  14   2   8          0.76          1.84         8.11 o
  15   2   8          6.30          8.92         8.30 o
  16   2   8          0.02          4.30         7.42 o
  17   2   8          0.63          6.38         7.54 o
  18   2   8          0.84         -7.88         7.88 o
 -18   3   8          0.97         14.47        11.06 o
 -17   3   8         20.18         20.27         9.62 o
 -16   3   8         11.24         11.33         8.37 o
 -15   3   8          6.84         -3.87         9.00 o
 -14   3   8         20.28         18.26         6.03 o
 -13   3   8          3.66         -5.96         9.20 o
 -12   3   8          0.19         -5.59         7.10 o
 -11   3   8          2.32          5.30         5.41 o
 -10   3   8         37.02         24.83         4.54 o
  -9   3   8         60.64         52.86         7.06 o
  -8   3   8          0.50         -0.63         4.07 o
  -7   3   8         20.69         21.03         3.17 o
  -6   3   8          8.21          6.17         5.20 o
  -5   3   8         10.27         20.00         5.51 o
  -4   3   8         35.94         44.75         6.34 o
  -3   3   8         25.41         22.96         6.04 o
  -2   3   8         11.41         15.35         7.54 o
  -1   3   8         72.49         61.66         7.67 o
   0   3   8          2.13          2.51         6.77 o
   1   3   8         42.17         40.63         6.08 o
   2   3   8         29.66         17.74         5.16 o
   3   3   8          5.48          2.48         5.70 o
   4   3   8         85.02         71.50         6.56 o
   5   3   8          4.07         -3.04         5.23 o
   6   3   8          4.02          4.80         6.00 o
   7   3   8         11.44         16.73         6.36 o
   8   3   8          7.13         12.33         5.96 o
   9   3   8          0.03         -6.32         6.32 o
  10   3   8         41.71         50.20         8.13 o
  11   3   8          7.89          1.97         9.16 o
  12   3   8         43.01         34.90        12.48 o
  13   3   8         18.76         21.64         7.91 o
  14   3   8          7.04         -2.97         9.23 o
  15   3   8          0.99         -4.87         9.26 o
 -14   4   8         31.93         28.21        10.59 o
 -13   4   8          2.51          9.64         9.85 o
 -12   4   8          0.17          8.79         8.42 o
 -11   4   8         15.38         15.16         8.66 o
 -10   4   8         23.19         14.85         5.89 o
  -9   4   8          0.56         -0.26         6.60 o
  -8   4   8         37.11         29.38         7.91 o
  -7   4   8          1.02          5.14         6.67 o
  -6   4   8         17.21         20.62         7.52 o
  -5   4   8          0.79         -5.30         5.97 o
  -4   4   8         20.31         11.26         6.76 o
  -3   4   8          9.66         13.00         7.36 o
  -2   4   8          9.97          5.28         6.30 o
  -1   4   8          0.03         -5.17         6.83 o
   0   4   8          8.42         10.45         6.24 o
   1   4   8         26.22         23.60         5.83 o
   2   4   8          0.50          9.35         6.66 o
   3   4   8          5.90          9.91         5.90 o
   4   4   8          0.61         -1.79         5.97 o
   5   4   8         63.39         57.90         7.99 o
   6   4   8         11.39         10.13         6.46 o
   7   4   8         16.65         16.99         9.24 o
   8   4   8         37.02         35.29         6.71 o
   9   4   8          0.18         -5.28         6.81 o
  10   4   8          1.47         -6.05         6.05 o
  11   4   8          1.66          8.36         8.00 o
  12   4   8          6.47          0.11        18.50 o
  -5   5   8          0.84          1.89         9.87 o
  -4   5   8          0.14         -2.60         8.80 o
  -3   5   8         13.63         18.28         6.84 o
  -2   5   8          7.89          9.70         6.67 o
  -1   5   8          6.17          5.90         6.89 o
   0   5   8          0.43          3.05         6.78 o
   1   5   8         13.38         23.39         7.63 o
   2   5   8          4.54         -2.13         8.08 o
   3   5   8          2.00          5.83        16.44 o
 -19   1   9          0.06         16.80         8.68 o
 -18   1   9          0.05          0.13        10.91 o
 -17   1   9         17.01         12.87         8.66 o
 -16   1   9          2.69         10.65         9.08 o
 -15   1   9         11.30         -0.26        10.62 o
 -14   1   9         18.74         10.88         8.56 o
 -13   1   9          6.82         -2.30         7.31 o
 -12   1   9         26.96         32.87         9.38 o
 -11   1   9         18.71          3.41         7.26 o
 -10   1   9          0.71          5.57         6.73 o
  -9   1   9          0.15         -5.17         5.17 o
  -8   1   9         31.18         29.93         5.52 o
  -7   1   9         41.29         43.90         3.01 o
  -6   1   9          0.88         -4.62         4.62 o
  -5   1   9         41.86         48.01         5.45 o
  -4   1   9         43.86         39.04         5.46 o
  -3   1   9          0.71         -4.24         4.24 o
  -2   1   9         24.45         17.62         5.37 o
  -1   1   9          7.45          5.36         5.18 o
   0   1   9         49.10         52.63         6.17 o
   1   1   9         38.64         48.99         6.12 o
   2   1   9         39.90         39.10         5.63 o
   3   1   9          1.93          8.72         4.81 o
   4   1   9          0.37          5.07         5.06 o
   5   1   9          2.01          0.96         7.16 o
   6   1   9         34.08         30.73         6.77 o
   7   1   9          0.15         -4.59         6.17 o
   8   1   9         25.62         23.64         5.80 o
   9   1   9          0.16          7.71         9.08 o
  10   1   9         13.45         27.64        10.42 o
  11   1   9         23.55         15.55         7.71 o
  12   1   9          3.32          7.97         7.36 o
  13   1   9         35.72         48.18         9.26 o
  14   1   9         38.67         35.62         8.18 o
  15   1   9          0.82         -9.39         9.39 o
  16   1   9          0.08         -8.42         8.42 o
 -17   2   9          0.05         -9.37         9.37 o
 -16   2   9          0.35         -1.65         8.73 o
 -15   2   9          2.74         10.50         8.81 o
 -14   2   9         28.20         31.53         6.99 o
 -13   2   9          1.01          4.39         7.18 o
 -12   2   9         10.21         11.58         7.14 o
 -11   2   9         12.74         19.81         8.04 o
 -10   2   9         29.72         27.16         9.38 o
  -9   2   9          0.58          2.50         4.20 o
  -8   2   9        122.01        111.44         6.78 o
  -7   2   9         26.85         23.64         4.58 o
  -6   2   9         40.12         36.41         4.66 o
  -5   2   9        153.20        139.64         6.46 o
  -4   2   9         14.74         11.04         4.74 o
  -3   2   9          8.15         10.33         4.02 o
  -2   2   9          0.49          1.94         4.42 o
  -1   2   9          0.57         -1.28         4.84 o
   0   2   9         14.11          4.38         5.62 o
   1   2   9          0.81          0.18         5.95 o
   2   2   9         75.19         71.18         7.08 o
   3   2   9         44.87         46.52         7.69 o
   4   2   9         36.93         19.23         6.80 o
   5   2   9         34.58         28.06         5.13 o
   6   2   9          5.38          1.87         6.84 o
   7   2   9          4.67         -0.58         5.75 o
   8   2   9         14.64          8.05         5.79 o
   9   2   9         41.93         30.64         6.00 o
  10   2   9          6.11         14.18         7.46 o
  11   2   9          0.28         -6.10         6.10 o
  12   2   9          0.06          3.61         7.50 o
  13   2   9          4.74          1.93         7.20 o
  14   2   9         11.01          0.44         8.64 o
  15   2   9          0.26          1.03         6.80 o
 -14   3   9          5.84         -0.29        12.16 o
 -13   3   9          0.27         10.35         8.98 o
 -12   3   9         18.53         19.15         8.43 o
 -11   3   9          7.05         -2.25         6.82 o
 -10   3   9          1.22          1.60         7.08 o
  -9   3   9          0.28          0.62         6.48 o
  -8   3   9          0.05         -3.82         7.20 o
  -7   3   9         30.61         35.83         8.08 o
  -6   3   9          3.68          0.90         5.94 o
  -5   3   9         26.44         24.43         7.02 o
  -4   3   9          1.95         -2.56         6.90 o
  -3   3   9          1.01         -8.10         8.10 o
  -2   3   9          0.29          3.60        12.08 o
  -1   3   9          0.02         -4.63         7.68 o
   0   3   9          0.84          1.37         7.90 o
   1   3   9          0.03          2.99         7.23 o
   2   3   9         17.03         10.31         6.54 o
   3   3   9          1.22         -0.36         6.96 o
   4   3   9          0.07          3.97         8.10 o
   5   3   9         18.96         19.90         7.70 o
   6   3   9         29.02         22.40         7.42 o
   7   3   9          1.83         10.86         7.60 o
   8   3   9         27.87         26.59         7.14 o
   9   3   9          3.04          5.61         8.09 o
  10   3   9          7.62          6.38         8.27 o
  11   3   9          0.13         -5.09        10.72 o
  12   3   9          0.17         -2.97         7.63 o
  -9   4   9          6.88          6.14         7.48 o
  -8   4   9          0.52         -1.04         8.74 o
  -7   4   9          0.24         -8.36         8.36 o
  -6   4   9          0.04          3.27         9.36 o
  -5   4   9          0.68         -6.61         6.61 o
  -4   4   9          4.71          7.17         6.74 o
  -3   4   9          2.72          5.05         8.00 o
  -2   4   9          0.10          0.72         6.96 o
  -1   4   9          7.65          6.96         6.35 o
   0   4   9          2.46          3.51         6.35 o
   1   4   9          4.49          2.95         5.88 o
   2   4   9          8.92          5.11         7.19 o
   3   4   9         16.61         16.72         7.78 o
   4   4   9          7.20         14.20         7.03 o
   5   4   9          1.24          8.81         8.05 o
   6   4   9         13.69         14.97         7.37 o
 -16   0  10         12.09          7.10        11.92 o
 -15   0  10         11.67        -17.13        29.16 o
 -14   0  10          1.65         12.71        15.46 o
 -13   0  10          7.95        -14.11        23.78 o
 -12   0  10          3.95         33.94        16.14 o
 -11   0  10          4.01         14.03        15.42 o
 -10   0  10          0.99         13.70        11.79 o
  -9   0  10          5.45         21.99        15.15 o
  -8   0  10        131.00        111.70        26.63 o
  -7   0  10         13.84          6.58        11.77 o
  -6   0  10        177.73        184.60        10.43 o
  -5   0  10        331.05        397.86        14.61 o
  -4   0  10          9.67         30.42         7.55 o
  -3   0  10        228.47        282.17        12.71 o
  -2   0  10         32.35         51.50         8.01 o
  -1   0  10         21.94         41.23        11.80 o
   0   0  10         17.97          4.95        17.57 o
   1   0  10          9.98         12.16        10.89 o
   2   0  10          2.40          2.21         7.60 o
   3   0  10          0.08         -1.45         8.75 o
   4   0  10          0.39          0.37         9.95 o
   5   0  10         18.52         27.72         9.42 o
   6   0  10          3.73          1.87        12.86 o
   7   0  10          6.48         -6.48        11.80 o
   8   0  10         25.22         30.46        12.98 o
   9   0  10         19.68         39.65        15.60 o
  10   0  10         52.18         46.69        14.62 o
  11   0  10         16.56          6.27        14.01 o
  12   0  10         12.56         23.38        12.10 o
  13   0  10         14.02         -5.20        14.87 o
 -15   1  10         11.24         10.66        10.95 o
 -14   1  10          1.59          1.95        10.91 o
 -13   1  10          7.09         23.48         9.93 o
 -12   1  10          0.84          2.79        10.07 o
 -11   1  10         11.03         22.30        10.50 o
 -10   1  10          1.32         12.75         9.63 o
  -9   1  10         53.43         55.91        11.02 o
  -8   1  10          8.41          0.95        16.60 o
  -7   1  10         15.64          8.24         5.75 o
  -6   1  10         38.79         42.95         5.62 o
  -5   1  10          0.38         -1.06         5.46 o
  -4   1  10         25.02         36.95         5.89 o
  -3   1  10          3.29          2.79         6.40 o
  -2   1  10         96.13        102.05         8.34 o
  -1   1  10          7.94          8.70         5.75 o
   0   1  10         62.05         55.24         7.79 o
   1   1  10         24.12         19.19         7.25 o
   2   1  10          5.85         -3.29         5.60 o
   3   1  10          1.13         -6.29         6.29 o
   4   1  10          1.37          1.43         6.19 o
   5   1  10          0.10          4.48         6.30 o
   6   1  10          0.84          0.41         6.56 o
   7   1  10          1.71         -5.35         6.33 o
   8   1  10         10.08          0.28         8.26 o
   9   1  10          1.93          6.21         7.77 o
  10   1  10          0.03         -5.88        13.49 o
  11   1  10          0.02         10.51         8.22 o
  12   1  10          0.18          1.93         9.58 o
 -13   2  10          3.06          2.05        17.24 o
 -12   2  10         18.97         23.62         7.92 o
 -11   2  10          0.12         -6.25         9.98 o
 -10   2  10          4.89         15.18         8.81 o
  -9   2  10          0.75         -1.91        10.82 o
  -8   2  10          1.25          7.94         8.71 o
  -7   2  10          1.69          3.42         6.32 o
  -6   2  10          0.18         -4.92         6.05 o
  -5   2  10         14.03         22.83        10.17 o
  -4   2  10          0.37          2.24         5.25 o
  -3   2  10         16.14         18.93         5.42 o
  -2   2  10          0.02          5.97         7.64 o
  -1   2  10          4.66         16.80         7.45 o
   0   2  10          0.34         12.32        11.14 o
   1   2  10         27.73         23.19         8.44 o
   2   2  10          0.03         -3.05         7.77 o
   3   2  10          7.41          0.77         6.64 o
   4   2  10         16.87         22.16         8.61 o
   5   2  10          4.79         -0.52         7.40 o
   6   2  10          0.70          5.78         8.37 o
   7   2  10         13.90         17.62         8.08 o
   8   2  10          2.09          3.38         8.87 o
   9   2  10          1.10         -0.49         7.34 o
  10   2  10          3.15          3.78        10.13 o
  -9   3  10         13.04          7.06         7.20 o
  -8   3  10          5.76         12.70         8.75 o
  -7   3  10          0.20         -4.22         7.81 o
  -6   3  10          1.93          5.12         8.63 o
  -5   3  10          0.24         13.65         9.57 o
  -4   3  10          1.59         12.52         9.44 o
  -3   3  10          0.25         15.49        13.87 o
  -2   3  10          8.00         24.31        10.45 o
  -1   3  10          2.13         16.24         8.76 o
   0   3  10          1.71          9.14         8.44 o
   1   3  10         18.69         15.76         7.92 o
   2   3  10          1.22         -7.89         7.89 o
   3   3  10          9.99         -8.69         8.69 o
   4   3  10         19.23         21.95         8.49 o
   5   3  10          8.49          6.80         8.26 o
   6   3  10          6.11         17.19         9.51 o
  -9   1  11         23.23         24.48        15.85 o
  -8   1  11          2.83         -1.25        14.28 o
  -7   1  11         38.77         45.01        12.75 o
  -6   1  11          2.09         -6.36        15.31 o
  -5   1  11          0.62          1.25         8.50 o
  -4   1  11          2.73         14.73         6.33 o
  -3   1  11         16.53         32.31         6.60 o
  -2   1  11          7.91          6.58         6.59 o
  -1   1  11          1.81         -7.16         7.16 o
   0   1  11          0.60         -2.69         6.31 o
   1   1  11          5.17         10.14         6.28 o
   2   1  11          2.36          6.89         6.94 o
   3   1  11         21.41         17.06         9.37 o
   4   1  11         18.21         20.19         7.65 o
   5   1  11          4.79          8.52         7.43 o
   6   1  11         23.07         34.89         7.90 o
  -4   2  11          9.44         12.92        10.39 o
  -3   2  11          4.10         -2.15         8.57 o
  -2   2  11          1.87         -6.63         7.67 o
  -1   2  11          5.45          8.43        10.43 o
   0   2  11          1.62          2.67         7.92 o
   1   2  11          0.92         -6.46         7.60 o
   2   2  11          0.28        -10.25        10.25 o
                                                
